# Supplementary material for: YAP1 Exerts Its Transcriptional Control via TEAD-Mediated Activation of Enhancers
Source: PLoS Genet. 2015 Aug 21;11(8):e1005465. doi: 10.1371/journal.pgen.1005465 (PMC4546604; doi:10.1371/journal.pgen.1005465)
Supplement: S2 Table — (XLSX) [file pgen.1005465.s015.xlsx]

## Sheet: SF268
S2 Table. YAP1 binding sites in SF268 cells. List of confident YAP1 peaks identified by peakzilla (see Materials and Methods). FDR = false discovery rate.
Chromosome	Summit	Score	FDR	Enrichment	Closest_genes	Distance_to_gene	mean_siRNA_fold_change_log2
chr11	108303781	76.27	0	150.97	C11orf65	27496	-0.0861759
chr11	101882009	58.07	0	33.26	KIAA1377	32801	-0.150647
chr11	100274746	53.14	0	90.93	ARHGAP42	283563	-0.512252
chr1	19379141	48.67	0	443.24	UBR4	29518	0.00755675
chr11	118486209	40.17	16.67	54.29	PHLDB1	7776	-0.241994
chr1	210439166	36.63	14.29	157.39	SERTAD4	32947	1.87752
chr11	102632520	36.59	12.5	77.7	MMP10	18764	-0.206972
chr3	76547009	34.62	11.11	666.83	ROBO2	541953	-0.147406
chr11	108432331	30.76	10	30.98	EXPH5	6447	0.549773
chr11	118781287	27.85	9.09	49.76	BCL9L	251	-0.263606
chr9	114804149	25.04	8.33	249.07	SUSD1	100522	-0.209135
chr14	100046364	24.17	7.69	114.72	CCDC85C	24	0.22863
chr11	102216816	23.88	7.14	27.36	BIRC2	1054	0.0831344
chr11	102317532	23.43	6.67	25.53	TMEM123	2576	0.31341
chr1	205270720	22.78	6.25	101.87	NUAK2	20088	-0.0341775
chr3	197217091	22.12	5.88	127.94	BDH1	24100	0.0384355
chr2	95981877	20.28	5.56	255.02	KCNIP3	5832	-0.298869
chr11	122513261	19.9	5.26	42.23	UBASH3B	13047	0.211008
chr5	153339382	18.81	5	90.43	FAM114A2	77413	0.387512
chr11	119288579	17.92	4.76	12.35	THY1	4618	0.0427336
chr7	151451386	17.65	4.55	110.12	PRKAG2	17911	0.0209406
chr11	101317214	17.43	4.35	45.77	TRPC6	136945	1.67438
chr17	73426621	17.39	4.17	91.36	KIAA0195	10544	-0.0778201
chr13	111138053	17.14	4	69.51	COL4A2-AS2	17215	0.179841
chr7	46185192	17.1	3.85	312.78	IGFBP3	223644	0.676212
chr1	109045882	16.37	3.7	107.11	NBPF6	52864	0.00703516
chr1	86073105	16.18	3.57	69.9	CYR61	26586	1.03753
chr1	146976098	16.15	3.45	110.34	BCL9	37009	-0.301671
chr11	100385895	15.9	3.33	21.51	ARHGAP42	172414	-0.512252
chr11	101217529	15.84	3.23	28.15	PGR	216199	-0.125538
chr18	12730379	15.72	3.12	116.5	PSMG2	27282	0.0755073
chr11	119186333	15.57	3.03	15.85	MCAM	1418	0.118473
chr19	2463223	15.49	2.94	90.4	LMNB2	6154	0.235698
chr12	13679654	14.94	2.86	173.64	C12orf36	139478	0.813827
chr14	100040940	14.61	2.78	34.37	CCDC85C	1553	0.22863
chr11	9927763	14.57	2.7	95.83	SBF2	66538	0.0225497
chr19	2540874	14.54	2.63	103.27	GADD45B	64445	0.740476
chr22	19868872	14.44	2.56	98.18	GNB1L	26335	0.286759
chr1	16500249	14.38	2.5	55.29	EPHA2	17592	0.398651
chr11	102139376	14.02	2.44	5.9	BIRC3	48775	0.309221
chr11	100610583	13.84	2.38	25.27	ARHGAP42	52101	-0.512252
chr17	42620661	13.52	2.33	84.4	FZD2	14189	0.11669
chr12	13679392	13.51	2.27	131.93	C12orf36	139216	0.813827
chr5	37272882	13.35	2.22	104.34	C5orf42	23277	-0.165786
chr9	100985734	13.31	2.17	92.85	TBC1D2	9827	0.0774805
chr1	64386339	13.3	2.13	135.77	ROR1	146550	-0.0801809
chr2	129120585	13.3	2.08	53.39	HS6ST1	44359	0.246287
chr17	1617989	13.02	2.04	67.15	WDR81	1753	-0.217584
chr1	43672705	12.97	2	113.88	EBNA1BP2	34389	0.314527
chr11	119288193	12.67	1.96	10.61	THY1	5004	0.0427336
chr11	101657862	12.56	1.92	43.32	ANGPTL5	120728	-0.158713
chr11	14444082	12.41	1.89	89.66	RRAS2	57955	-0.0103154
chr18	71984223	12.35	1.85	260.91	C18orf63	1038	0.327817
chr3	134045940	12.19	1.82	94.99	AMOTL2	44739	0.623525
chr12	79941184	12.18	1.79	101.6	PAWR	49055	0.454204
chr19	41729547	12.14	1.75	84.84	AXL	3038	0.237059
chr12	124869946	11.66	1.72	54.39	NCOR2	3349	-0.109569
chr18	7577927	11.61	1.69	67.37	PTPRM	10035	0.118002
chr2	69116839	11.46	1.67	86.24	BMP10	18115	-inf
chr8	129189012	11.36	1.64	54.17	TMEM75	228346	-0.208776
chr1	162161410	11.33	1.61	98.52	NOS1AP	121769	0.127697
chr15	63400334	11.3	1.59	74.16	LACTB	13590	-0.150005
chr11	9787331	11.16	1.54	32.15	SBF2	23345	0.0225497
chr1	204165032	11.16	1.56	80.65	KISS1	507	1.19187
chr8	134545370	11.15	1.52	118.7	ST3GAL1	33669	0.43286
chr11	844373	10.98	1.49	35.65	TSPAN4	0	0.169568
chr11	102127163	10.85	1.47	8.1	BIRC3	60988	0.309221
chr11	102217519	10.61	1.45	6.11	BIRC2	351	0.0831344
chr21	17936252	10.56	1.43	136.37	USP25	721340	-0.0656612
chr22	41686902	10.49	1.41	68.6	AL035681.1	1141	-0.316577
chr8	134421161	10.46	1.39	65.62	ST3GAL1	67611	0.43286
chr11	102867168	10.42	1.37	15.81	MMP13	40630	-0.039056
chr11	99844860	10.38	1.35	11.57	CNTN5	417839	-0.386857
chr14	75919942	10.28	1.33	105.38	JDP2	21030	-0.411763
chr1	207180889	10.26	1.32	95.22	C1orf116	25128	0.611405
chr11	44863960	10.25	1.3	81.44	TSPAN18	17119	0.0395831
chr11	118409705	10.16	1.28	112.01	TMEM25	5883	-0.0308365
chr10	99334575	10.1	1.25	109.79	ANKRD2	1964	0.930561
chr20	24653604	10.1	1.27	93.75	SYNDIG1	203694	-0.391469
chr11	119422609	10.08	1.23	15.33	THY1	126839	0.0427336
chr16	68857489	10.08	1.22	133.41	TANGO6	19945	-0.00950493
chr5	165785327	10.05	2.38	106.02	TENM2	926402	0.0955716
chr1	8686672	10.04	2.35	202.43	RERE	2158	-0.0549781
chr7	5631353	10.04	2.33	40.88	FSCN1	1011	-0.19094
chr12	107488074	9.99	2.3	57.91	CRY1	392	0.424021
chr1	212686652	9.97	2.25	69.91	ATF3	51949	-0.0475004
chr18	12741623	9.97	2.27	71.71	PSMG2	38526	0.0755073
chr2	43269276	9.95	2.22	65.44	ZFP36L2	184397	-0.121613
chr13	114600357	9.87	2.17	84.68	GAS6	33236	-0.113175
chr22	27857589	9.87	2.2	136.6	MN1	339822	-0.600025
chr6	29110311	9.86	2.15	146.89	OR2J3	30568	NA
chr22	39570957	9.85	2.13	57.4	CBX7	22227	-0.225985
chr9	37945171	9.84	2.11	78.21	SLC25A51	40966	-0.0495708
chr11	99131612	9.8	2.08	62.43	CNTN5	239617	-0.386857
chr12	106410589	9.75	2.06	92.42	NUAK1	67147	0.367408
chr12	95377690	9.63	2.04	120.12	NDUFA12	19711	0.0376093
chr11	108480591	9.61	2	8.36	EXPH5	16051	0.549773
chr5	169578266	9.61	2.02	59.22	FOXI1	45274	-inf
chr9	38681915	9.61	1.98	132.29	FAM201A	60755	0.271493
chr1	112321246	9.6	1.96	53.19	DDX20	18152	0.276356
chr11	109418569	9.53	1.94	46.34	C11orf87	125648	0.116345
chr11	12087938	9.51	1.92	33.04	MICAL2	27530	-0.175746
chr11	12695957	9.5	1.9	68.11	TEAD1	0	0.664826
chr17	9739502	9.47	1.89	53.12	GLP2R	6225	-0.534353
chr5	10551578	9.47	1.87	56.23	ANKRD33B	12927	0.215924
chr11	108844289	9.43	1.83	8.41	DDX10	308365	0.478015
chr1	145092726	9.43	1.85	36.93	PDE4DIP	16465	-0.31964
chr8	22455118	9.38	2.7	70.78	C8orf58	1921	0.551594
chr1	69958207	9.33	2.68	225.51	LRRC7	75799	-0.0840958
chr3	29735576	9.27	2.65	73.74	RBMS3	412394	-0.0363032
chr11	101734314	9.25	2.63	17.37	ANGPTL5	44276	-0.158713
chr2	151267582	9.22	2.61	95.42	RND3	74239	0.307491
chr1	205859063	9.21	2.59	41.78	PM20D1	39743	-0.0412128
chr21	46432454	9.2	2.56	47.48	AP001579.1	60398	0.198098
chr20	33893801	9.19	2.54	54.68	FAM83C	13522	-1.20646
chr4	84129060	9.07	2.52	75.07	PLAC8	70757	0.220593
chr12	116819899	9.01	2.5	97.11	MED13L	104681	0.0420833
chr11	106987221	8.96	2.48	35.64	GUCY1A2	97896	-0.811249
chr18	8800755	8.95	2.46	69.62	SOGA2	11008	0.184548
chr5	176621393	8.91	2.44	82.11	NSD1	59213	0.00653204
chr15	31316825	8.87	2.42	116.99	MTMR10	32943	0.0174917
chr20	30308127	8.85	2.38	46.59	AL160175.1	799	0.304123
chr5	168777898	8.85	2.4	86.2	SLIT3	49690	-0.343575
chr11	35188350	8.8	2.36	51.68	CD44	9693	0.0288305
chr11	1394999	8.79	2.34	124.32	BRSK2	16055	-0.152277
chr3	101561577	8.78	2.33	98.68	NFKBIZ	6706	0.541169
chr14	102746371	8.77	2.29	27.55	MOK	25042	0.503832
chr17	855273	8.77	2.31	49.56	NXN	27662	-0.286018
chr12	54238950	8.75	2.27	242.8	HOXC13	93510	-0.0627027
chr1	210612695	8.69	2.26	72.56	HHAT	157	0.313648
chr11	64622608	8.57	3.65	34.49	CDC42BPG	10492	-0.847288
chr19	44352260	8.57	3.68	115.84	ZNF283	19831	0.53944
chr11	119469549	8.56	4.32	10.9	PVRL1	129639	-0.0163161
chr9	131397806	8.54	4.29	40.24	WDR34	21079	0.2417
chr11	108741291	8.51	4.26	8.84	DDX10	205367	0.478015
chr11	36171421	8.37	4.23	57.26	COMMD9	139478	0.00155999
chr19	56889047	8.34	4.2	79.66	ZSCAN5A	9220	0.440273
chr10	92691023	8.33	4.17	154.47	ANKRD1	9915	0.95841
chr1	12696755	8.25	4.14	49.8	AADACL4	7736	-0.300952
chr6	159284940	8.24	4.11	74	C6orf99	5939	0.576599
chr1	94167390	8.23	4.08	34.77	BCAR3	19930	0.11383
chr11	122619947	8.2	4.05	15.68	CRTAM	89186	-1.12878
chr2	242486707	8.15	4.03	53.78	BOK	11354	0.165234
chr5	148293879	8.14	4	54.06	ADRB2	87648	0.631592
chr3	143236163	8.13	3.97	243.9	SLC9A9	331062	-0.675731
chr3	134093377	8.06	3.95	72.49	AMOTL2	0	0.623525
chr9	114792465	8.06	3.92	60.46	SUSD1	112206	-0.209135
chr9	35518351	8.06	3.9	59.72	RUSC2	20203	0.232023
chr1	47875178	8.05	3.87	58.95	FOXE3	6491	0.641441
chr11	69312225	8.03	3.85	69.07	CCND1	143555	0.478689
chr11	122532482	8.02	3.82	13.46	UBASH3B	6024	0.211008
chr11	118295733	8.01	3.77	16.64	RP11-770J1.4	10113	-0.347935
chr1	98552497	8.01	3.8	93.69	DPYD	165817	0.11721
chr2	37995832	8	3.75	64.07	CDC42EP3	30146	-0.064132
chr12	43355358	7.98	3.73	109.31	PRICKLE1	371126	0.740494
chr7	134427199	7.94	3.7	44.61	CALD1	1729	0.556201
chr1	101666240	7.91	4.24	39.02	S1PR1	36129	0.170877
chr7	12700228	7.91	4.27	122.1	ARL4A	26178	-0.145605
chr12	53321181	7.9	4.22	29.64	KRT8	853	-0.33118
chr2	235890156	7.87	4.19	64.83	SH3BP4	37	-0.0458108
chr2	214053093	7.78	5.23	43.91	IKZF2	35867	0.0264822
chr22	50346173	7.78	5.29	93.26	PIM3	7913	0.0993514
chr6	72253989	7.77	5.2	87.06	OGFRL1	255408	0.231938
chr1	210361740	7.76	5.17	71.12	SERTAD4	44329	1.87752
chr9	109561676	7.75	5.14	139.26	ZNF462	63627	-0.213617
chr11	100747753	7.74	5.11	16.47	ARHGAP42	36403	-0.512252
chrX	46187159	7.73	5.08	100.27	KRBOX4	119058	0.132276
chr2	227342931	7.69	5.06	80.34	IRS1	321469	0.657442
chr19	36940284	7.64	5.03	76.05	ZNF566	98	1.23274
chr1	98789590	7.63	5	43.87	SNX7	337571	0.156633
chr11	102631300	7.56	4.95	20.34	MMP10	19984	-0.206972
chr12	13023542	7.56	4.92	95.08	GPRC5A	20099	0.130904
chr9	112533605	7.56	4.97	67.13	PALM2-AKAP2	8909	-0.0696977
chr1	205267769	7.55	4.89	50.47	NUAK2	23039	-0.0341775
chr5	150017299	7.51	4.86	44.66	SYNPO	2846	-1.01097
chr19	9406352	7.47	4.84	57.43	ZNF699	9368	0.893964
chr11	69235473	7.41	5.29	57.39	MYEOV	173773	0.663497
chr1	85794818	7.41	5.32	65.94	BCL10	51970	-0.0733357
chr11	116342479	7.39	5.26	13.15	BUD13	301149	0.210422
chr1	180200372	7.38	5.24	75.21	LHX4	876	0.841908
chr9	127072110	7.38	5.21	33.39	NEK6	9771	0.135536
chr17	75120409	7.36	5.67	44.49	SEC14L1	3471	0.0365714
chr11	108766755	7.33	6.12	11.07	DDX10	230831	0.478015
chr8	8522135	7.32	6.06	76.07	CLDN23	37238	-1.18269
chr11	71010595	7.31	6.03	57.82	SHANK2	46897	-0.903138
chr20	49157660	7.3	5.97	38.41	PTPN1	30665	-0.00763822
chr4	165125826	7.3	6	108.94	2001-03-01	179240	0.229552
chr10	60616482	7.29	5.94	91.63	BICC1	63112	0.282446
chr11	110065260	7.28	5.91	15.11	RDX	43276	-0.278191
chr1	27326075	7.27	5.88	74.96	TRNP1	5190	0.136361
chr19	44376827	7.24	5.85	132.77	ZNF404	7389	0.782819
chr3	58546692	7.24	5.83	68.94	FAM107A	16348	0.221742
chr19	13962149	7.21	5.8	56.64	NANOS3	10653	-0.02963
chr12	106477952	7.15	5.77	46.58	NUAK1	61	0.367408
chr2	235905305	7.14	5.74	50.56	SH3BP4	1746	-0.0458108
chr4	183995965	7.12	6.16	124.65	WWC2	24406	0.183378
chr20	47962338	7.11	6.13	40.06	ZNFX1	67300	-0.153075
chr7	73309427	7.1	6.1	31.83	WBSCR28	33863	-0.557958
chr6	152812249	7.09	6.07	100.63	SYNE1	18409	-0.25866
chr11	110067054	7.05	6.48	25.33	RDX	41482	-0.278191
chr8	127387799	7.03	6.45	46.66	FAM84B	182764	0.315205
chr11	119455044	7.02	6.39	5.5	PVRL1	144144	-0.0163161
chr12	26244215	7.02	6.42	81.12	SSPN	30634	-0.447942
chr1	165868258	7.01	6.36	89.26	UCK2	71124	0.104044
chr1	59094799	7.01	6.31	59.55	TACSTD2	51558	-inf
chr2	237149427	7.01	6.33	35.89	ASB18	756	1.05847
chr17	836843	7	6.28	61	RP11-676J12.7	23896	-0.179337
chr8	119345256	6.92	6.25	85.14	AC023590.1	50700	0.162819
chr1	77980307	6.91	6.22	80.59	AK5	17410	-0.289425
chr19	45879777	6.91	6.19	90.73	ERCC2	5526	0.29205
chr7	22612705	6.9	6.17	84.55	STEAP1B	59764	-0.046956
chr7	56264167	6.89	6.14	50.26	NUPR1L	79999	-0.717919
chr11	118894648	6.87	6.11	14.24	TRAPPC4	5097	0.0806003
chr9	81228084	6.87	6.09	66.93	PSAT1	315950	-0.246581
chr12	12976412	6.86	6.03	215.27	DDX47	10043	0.26918
chr12	46888370	6.86	6.06	55.76	SLC38A2	121645	-0.31326
chr12	18536245	6.85	6.01	94.86	PIK3C2G	101192	-0.424482
chr1	64197011	6.84	5.98	38.41	ROR1	42607	-0.0801809
chr1	960196	6.84	5.96	54.89	AGRN	4618	-0.0769746
chr1	8964165	6.82	5.91	34.78	ENO1	24782	0.264535
chr6	140383338	6.82	5.93	174.25	CITED2	687506	0.540939
chr11	118782782	6.81	5.86	7.57	BCL9L	1094	-0.263606
chr17	33760381	6.81	5.83	79.82	SLFN12	4	0.857119
chr17	36607328	6.81	5.88	68.05	ARHGAP23	6241	-0.119191
chr17	48105908	6.8	5.81	27.05	ITGA3	27356	-0.522425
chr14	100288243	6.79	5.79	27.1	EML1	12380	-0.222168
chr15	58839688	6.79	5.74	60.57	ALDH1A2	73501	0.0750882
chr1	72750663	6.79	5.76	71.64	NEGR1	2171	0.322542
chr15	74715431	6.78	5.71	27.79	SEMA7A	10495	-0.292029
chr11	65683361	6.73	6.07	33.95	C11orf68	2395	-0.261483
chr20	59761262	6.73	6.05	65.75	CDH4	66145	0.187567
chr6	24313834	6.72	6.02	91.68	KAAG1	43222	-0.0552814
chr1	59280936	6.7	6	41.63	JUN	31076	0.124067
chr15	33390514	6.67	5.98	46.86	FMN1	30076	-0.0745308
chr17	831281	6.65	5.95	43.15	RP11-676J12.7	18334	-0.179337
chr18	475349	6.64	5.93	36.47	COLEC12	25298	-2.0925
chr11	18284427	6.62	5.91	90.98	SAA1	3219	0.724076
chr12	116864382	6.62	5.88	51.71	MAP1LC3B2	132729	0.0468597
chr12	105812208	6.61	5.86	42.5	C12orf75	87487	0.114986
chr11	122579861	6.59	5.81	10.58	UBASH3B	53403	0.211008
chr9	100476922	6.59	5.84	43.59	XPA	17208	0.146973
chr11	16842198	6.57	5.79	40.36	PLEKHA7	5628	0.454949
chr20	36846286	6.55	5.77	67.08	KIAA1755	9260	-0.196561
chr17	64546091	6.52	5.73	46.22	PRKCA	247072	0.0185777
chr2	37938713	6.52	5.75	36.46	CDC42EP3	26823	-0.064132
chr7	117222637	6.51	5.7	71.34	CFTR	28959	-0.174665
chr7	73309763	6.5	5.68	70.25	WBSCR28	34199	-0.557958
chr8	121666770	6.49	5.66	184.17	SNTB1	157538	-0.579374
chr9	88358303	6.47	5.99	101.42	AGTPBP1	1284	-0.150255
chr5	172199539	6.46	5.97	23.64	DUSP1	1266	0.648277
chr18	12748849	6.44	6.3	65.37	PSMG2	45752	0.0755073
chr20	30266600	6.43	6.27	31.73	COX4I2	40834	-inf
chr2	185271901	6.42	6.23	139.5	ZNF804A	191117	0.563258
chr9	84174835	6.42	6.25	52.54	TLE1	53527	0.145212
chr1	192963037	6.41	6.2	49.45	UCHL5	29940	0.189889
chrX	153152611	6.4	6.18	42.69	L1CAM	909	-0.377065
chr5	158129327	6.36	6.16	34.82	EBF1	397299	-0.616629
chr20	43966586	6.35	6.14	27.03	SDC4	10403	0.41794
chr7	140326272	6.35	6.12	40.66	DENND2A	13751	0.00232436
chr20	36746212	6.34	6.09	72.44	TGM2	47385	-0.376687
chr1	33565024	6.33	6.05	60.16	ADC	17098	-0.207242
chr8	128822514	6.33	6.07	84.78	MYC	73962	0.415668
chr19	10119710	6.32	6.03	52.8	COL5A3	1362	-0.654806
chr7	28081235	6.32	6.01	304.09	JAZF1	20742	0.108836
chr6	50055136	6.31	5.99	77.57	DEFB112	38697	-inf
chr11	99564760	6.3	6.27	9.26	CNTN5	137739	-0.386857
chr15	74233510	6.3	6.29	40.57	LOXL1	14636	-0.533254
chr1	95112026	6.3	6.25	76.94	F3	104595	0.364454
chr6	44630770	6.28	6.55	67.36	AL133262.1	229975	0.201528
chr11	100386190	6.27	6.53	13.16	ARHGAP42	172119	-0.512252
chr1	153539186	6.26	6.48	33.82	S100A2	0	-0.534028
chr2	149372538	6.26	6.51	74.95	EPC2	29396	0.0467585
chr13	111100813	6.24	6.4	57.61	COL4A2-AS2	19875	0.179841
chr15	67127506	6.24	6.44	53.05	SMAD6	123396	-0.171834
chr22	30603099	6.24	6.38	52.89	MGC20647	38810	-0.433074
chr8	101679928	6.24	6.42	93.99	SNX31	4210	-inf
chr10	107345731	6.2	6.35	60.55	SORCS3	408131	-0.364704
chr1	27867030	6.19	6.33	29.2	WASF2	50286	0.546809
chr1	234908308	6.17	6.31	55.88	IRF2BP2	162962	-0.245356
chr11	12065702	6.16	6.25	21.73	DKK3	34311	-0.131541
chr1	198638411	6.16	6.29	29.93	PTPRC	30044	-0.791845
chr9	124888714	6.16	6.27	30.53	TTLL11	32754	-0.0455732
chr10	92681114	6.15	6.21	67.51	ANKRD1	6	0.95841
chr1	246599071	6.15	6.23	97.54	SMYD3	18282	-0.172063
chr1	19336584	6.14	6.15	42.65	IFFO2	53329	-0.187978
chr15	67175951	6.14	6.19	51.22	SMAD6	171841	-0.171834
chr18	12946879	6.14	6.17	96.07	SEH1L	178	0.279067
chr11	101632236	6.11	6.09	6.6	ANGPTL5	146354	-0.158713
chr1	11919091	6.11	6.11	26.71	NPPB	28	1.6818
chr18	8891085	6.08	6.07	73.38	SOGA2	101338	0.184548
chr20	24591033	6.07	6.05	34.58	SYNDIG1	141123	-0.391469
chr5	148381878	6.07	6.33	60.59	SH3TC2	6221	0.309175
chr15	48104803	6.04	6.31	116.56	SEMA6D	45951	-0.832657
chr13	73848059	6.02	6.25	94.46	KLF5	215054	0.205259
chr2	46295043	6.02	6.27	59.31	PRKCE	66927	0.135311
chr5	167126648	6.02	6.29	76.65	TENM2	55218	0.0955716
chr6	1481772	5.99	6.23	55.73	FOXF2	91628	-0.0198682
chr11	9781344	5.97	6.48	40.72	SBF2	29332	0.0225497
chr12	102933828	5.97	6.46	81.64	IGF1	59330	-inf
chr7	100743546	5.97	6.5	44.52	TRIM56	14668	0.0805624
chr16	87904436	5.96	6.73	42.19	SLC7A5	1267	-0.130038
chr17	48287890	5.95	6.71	20.67	COL1A1	8822	-0.342108
chr11	107711633	5.94	6.69	8.72	SLC35F2	17579	0.1061
chr5	31988590	5.93	6.67	56.94	GOLPH3	185791	-0.0693548
chr1	183063364	5.9	6.59	31.12	LAMC1	2240	-0.327605
chr1	56192816	5.9	6.63	71.2	USP24	511702	-0.124786
chr17	46561004	5.9	6.65	31.59	HOXB1	47193	-inf
chr2	56219800	5.9	6.61	69.47	EFEMP1	68451	-0.323485
chr7	129996300	5.89	6.55	37.58	CPA5	6907	-0.31871
chr11	5385664	5.87	6.53	40.5	OR51B6	12851	-inf
chr3	12805044	5.87	6.51	34.64	TMEM40	3931	0.439562
chr11	103304354	5.86	6.49	8.26	DYNC2H1	75308	-0.229339
chr20	56076700	5.85	6.47	26.95	CTCFL	23148	-0.129986
chr1	11919825	5.84	6.45	42.4	NPPB	762	1.6818
chr5	156998794	5.84	6.43	44.6	ADAM19	3880	0.205846
chr6	18307493	5.83	6.69	49.61	DEK	42364	0.491089
chr13	21635701	5.82	6.65	52.57	LATS2	0	0.593537
chr7	101937	5.82	6.67	35.72	FAM20C	90957	-0.565041
chr1	157989473	5.81	6.63	48.34	KIRREL	25963	-0.100353
chr1	16125716	5.81	6.59	42.61	FBLIM1	34193	-0.429918
chrX	48346016	5.81	6.61	77.76	FTSJ1	9561	-0.0278185
chr1	209222574	5.8	6.55	67.35	CAMK1G	534413	-1.04112
chr8	123123113	5.8	6.57	85.32	HAS2	469408	1.41934
chr8	131495750	5.78	6.53	86.71	ASAP1	39769	-0.0954808
chr14	100498071	5.77	6.52	42.67	EVL	12277	-0.0389642
chr11	12791723	5.76	6.74	37.09	TEAD1	25060	0.664826
chr6	169568200	5.76	6.76	43.12	THBS2	83971	-0.0490547
chr11	100761720	5.75	6.7	11.63	ARHGAP42	22436	-0.512252
chr19	44140402	5.75	6.72	56.4	CADM4	3514	0.19011
chr2	47261479	5.74	6.67	22.68	MCFD2	92410	-0.00379515
chr2	47426449	5.74	6.69	40.21	CALM2	22634	0.19895
chr4	102875240	5.72	6.65	82.91	BANK1	140182	0.131214
chr11	118972904	5.71	6.63	6.09	DPAGT1	0	0.0517936
chr18	9808575	5.71	6.61	34.24	TXNDC2	77113	-0.0214087
chr11	118869824	5.69	6.58	9.72	CCDC84	897	0.532637
chr14	101910573	5.69	6.56	37.99	DIO3	117040	-inf
chr7	84041748	5.69	6.59	67.56	SEMA3A	80042	-0.500536
chr8	130528018	5.68	6.79	25.94	GSDMC	271041	-inf
chr2	139535751	5.67	6.78	77.54	NXPH2	2092	0.617276
chr11	100796835	5.66	6.76	11.87	ARHGAP42	12529	-0.512252
chr1	22577443	5.63	6.74	34.02	WNT4	106906	0.284267
chr15	57844092	5.62	6.72	56.37	GCOM1	39939	0.0610538
chr12	116865286	5.61	6.68	34.71	MAP1LC3B2	131825	0.0468597
chr20	25291807	5.61	6.67	25.06	ABHD12	1598	0.0528122
chr2	28819739	5.61	6.7	51.48	PLB1	4972	-1.00455
chr8	127592285	5.61	6.65	49.7	FAM84B	21572	0.315205
chr7	83153801	5.6	6.63	75.91	SEMA3E	88088	0.0739135
chr10	80917472	5.58	6.6	48.74	ZMIZ1	88605	-0.457437
chr5	14265857	5.58	6.61	96.08	TRIO	25154	-0.0343819
chr5	179686505	5.57	6.58	41.16	MAPK9	21001	0.162277
chr1	115599302	5.56	6.54	40.11	TSHB	23243	0.0337336
chr15	30217064	5.56	6.56	38.99	TJP1	43929	0.129386
chr20	30943901	5.54	6.51	49.59	ASXL1	2179	0.223463
chr5	37771992	5.54	6.53	31.88	GDNF	62943	0.377496
chr1	17455099	5.53	6.48	122.91	PADI2	9076	-0.450627
chr12	115843172	5.53	6.49	44.96	RP11-116D17.1	42280	-1.28123
chr3	126472296	5.53	6.46	32.69	CHCHD6	22814	-0.0779717
chr1	17339677	5.52	6.44	21.96	ATP13A2	1179	-0.0771086
chr11	108905234	5.51	6.41	7.5	DDX10	369310	0.478015
chr11	120202536	5.51	6.38	15.91	ARHGEF12	5176	0.0162739
chr19	38160509	5.51	6.39	54.09	ZFP30	13272	1.12656
chr22	36636105	5.51	6.43	53.35	APOL2	30	0.179685
chr5	169213464	5.49	6.36	40.95	DOCK2	26668	-0.0664268
chr8	145014491	5.48	6.35	25.67	PLEC	658	-0.124541
chr1	116088542	5.47	6.33	52.24	VANGL1	95957	0.0630438
chr11	102677220	5.45	6.3	11.39	MMP1	8254	-0.233866
chr4	87155034	5.45	6.31	103.12	MAPK10	123748	-0.329934
chr7	130006000	5.44	6.28	40.82	CPA5	2643	-0.31871
chr9	137494637	5.43	6.27	35.94	COL5A1	38908	-0.177481
chr5	167230252	5.42	6.25	38.78	TENM2	48169	0.0955716
chr15	35946664	5.41	6.23	175.14	ATPBD4	108196	-0.0131334
chr1	151167927	5.4	6.2	54.75	PIP5K1A	2423	0.371875
chr7	41067205	5.4	6.22	113.14	INHBA	672927	0.544021
chrX	119868819	5.4	6.19	39.13	C1GALT1C1	104739	0.0306077
chr11	118783135	5.39	6.16	5.8	BCL9L	1447	-0.263606
chr3	8671363	5.39	6.17	44.27	SSUH2	15046	-0.0422021
chr11	116429428	5.37	6.14	10.1	BUD13	214200	0.210422
chr1	214620511	5.37	6.13	46.47	PTPN14	17560	0.00450598
chr1	249115549	5.37	6.11	28.97	SH3BP5L	4202	0.138083
chr12	102961141	5.36	6.07	103.43	IGF1	86643	-inf
chr18	26745438	5.36	6.08	141.29	CDH2	987953	0.0524089
chr5	40552513	5.36	6.1	74.42	PTGER4	127012	0.0991355
chr15	39007090	5.35	6.05	96.11	C15orf53	18216	NA
chr1	59594615	5.35	6.02	72.22	FGGY	167620	-0.0114123
chr19	37733854	5.34	6.01	46.75	ZNF383	15327	0.954703
chr14	97747078	5.33	6	24.14	VRK1	404637	0.381717
chr15	29904511	5.33	5.98	36.95	FAM189A1	41509	0.12225
chr15	42236689	5.33	5.97	43.54	EHD4	28012	0.149132
chr11	36485595	5.32	5.92	46.12	TRAF6	46136	0.0400596
chr12	133732781	5.32	5.94	55.17	ZNF10	5133	0.230299
chr1	43406852	5.32	5.95	52.04	SLC2A1	9981	0.522449
chr12	14413711	5.31	5.91	30.79	ATF7IP	104830	-0.219137
chr20	43321780	5.31	5.9	17.41	WISP2	21630	-2.21977
chr2	28022256	5.3	5.87	66.28	AC110084.1	12995	0.111112
chr6	45413760	5.3	5.88	42.06	RUNX2	23463	-0.402047
chr15	67336865	5.29	5.85	38.64	SMAD3	19161	-0.37324
chr1	214725291	5.28	5.84	45.13	PTPN14	650	0.00450598
chr15	75959282	5.28	5.8	21.56	AC105020.1	11315	-0.156881
chr18	6724549	5.28	5.81	42.63	ARHGAP28	5093	-0.196933
chr19	38189298	5.28	5.83	101.64	ZFP30	5985	1.12656
chr5	144742015	5.26	5.79	40.2	PRELID2	472758	0.25982
chr1	60138723	5.25	5.75	45.68	FGGY	119058	-0.0114123
chr9	127059967	5.25	5.77	38	NEK6	2222	0.135536
chr9	72658377	5.25	5.76	33.33	MAMDC2	45	0.507991
chr8	23310273	5.24	5.73	121.15	ENTPD4	4812	-0.0247152
chr7	100760850	5.23	5.72	29.75	SERPINE1	9445	0.301294
chr19	782727	5.22	5.71	32.32	PTBP1	14273	0.28035
chr7	20281261	5.22	5.69	52.51	MACC1	24159	-1.13363
chr10	2154377	5.2	5.66	47.15	ADARB2	374632	-0.926113
chr11	116473015	5.2	5.68	14.28	BUD13	170613	0.210422
chr1	159886238	5.2	5.64	49.28	AL590560.1	6004	-inf
chr14	85906542	5.2	5.62	109.09	RP11-497E19.2	88326	0.682053
chr19	23733124	5.2	5.67	61.69	ZNF675	135984	0.534994
chr22	30631911	5.2	5.63	54.69	MGC20647	9998	-0.433074
chr1	41952152	5.17	5.59	44.47	EDN2	1735	0.38352
chr15	87912660	5.17	5.61	163.2	NTRK3	563586	-0.445149
chr19	4575559	5.15	5.58	31.56	SEMA6B	15664	-1.15689
chr7	79136026	5.15	5.57	66.71	MAGI2	53061	-0.207844
chr11	4662921	5.14	5.53	45.04	OR51E1	1654	-inf
chr1	94220221	5.14	5.56	49.48	BCAR3	72761	0.11383
chr7	102516427	5.14	5.54	125.37	LRRC17	36936	-1.00688
chr1	151519697	5.13	5.51	37.91	TUFT1	6837	0.38587
chr16	73639400	5.13	5.69	47.69	C16orf47	460979	-0.390979
chr2	241309748	5.13	5.49	25.28	GPC1	65265	-0.339662
chr5	73568081	5.13	5.52	91.73	HEXB	367692	-0.0428367
chr14	54394077	5.12	5.68	52.07	BMP4	24713	0.898971
chr22	39572334	5.12	5.66	32.64	CBX7	23604	-0.225985
chr1	218848029	5.11	5.65	102.07	C1orf143	164516	0.53157
chr18	46524713	5.11	5.64	39.19	SMAD7	47557	-0.172175
chr9	114799748	5.11	5.63	95.53	SUSD1	104923	-0.209135
chr1	218670119	5.09	5.62	40.62	C1orf143	13244	0.53157
chr16	88365876	5.08	5.6	75.22	ZNF469	127928	-1.39373
chr1	98675825	5.08	5.59	84.32	DPYD	289145	0.11721
chr17	62676163	5.07	5.57	31.86	SMURF2	17902	0.383973
chr2	192719252	5.07	5.58	67.09	SDPR	7196	0.47279
chr2	235932936	5.07	5.56	30.88	SH3BP4	29377	-0.0458108
chr11	78076532	5.06	5.52	53.28	GAB2	23531	0.254497
chr18	14105412	5.06	5.54	81.28	ZNF519	26940	0.280419
chr3	150027541	5.06	5.53	122.92	TSC22D2	98506	0.502912
chr15	66587024	5.05	5.51	53.15	DIS3L	552	0.25693
chr12	7586057	5.03	5.5	32.26	CD163L1	10610	0.123439
chr19	16449861	5.03	5.49	32.41	KLF2	14135	0.392164
chr1	185534637	5.02	5.46	33.17	HMCN1	168971	-0.638288
chr3	170469582	5.02	5.47	45.44	RPL22L1	118165	0.347271
chr11	116558321	5.01	5.45	13.06	BUD13	85307	0.210422
chr10	63388755	5	5.44	54.66	C10orf107	33889	-0.673699
chr11	44265381	5	5.43	19.51	ALX4	66260	-0.855584
chr10	75647664	4.99	5.42	100.89	CAMK2G	13246	-0.102418
chr19	38160888	4.99	5.41	102.06	ZFP30	13651	1.12656
chr12	3068561	4.98	5.35	61.2	TEAD4	0	0.47342
chr16	77590322	4.98	5.36	48.58	ADAMTS18	121236	-0.770132
chr2	197525214	4.98	5.39	48.72	CCDC150	20700	0.205152
chr3	52484121	4.98	5.38	35.29	TNNC1	2654	0.833438
chr5	173072547	4.98	5.37	41.33	BOD1	28809	-0.00526027
chr11	12222938	4.97	5.33	25.74	MICAL2	39160	-0.175746
chr3	124782117	4.97	5.34	47.43	HEG1	7240	0.0470499
chr12	103954536	4.94	5.3	66.09	STAB2	26440	0.538888
chr6	29219715	4.94	5.31	37.53	OR14J1	54613	NA
chr18	987823	4.93	5.28	47.51	ADCYAP1	82638	-inf
chr6	151362514	4.93	5.27	32	MTHFD1L	4329	0.115477
chr15	67066864	4.92	5.42	19.24	SMAD6	62754	-0.171834
chr16	3072489	4.92	5.43	60.38	HCFC1R1	1398	-0.0134242
chr17	27485785	4.92	5.25	47.56	MYO18A	17910	-0.339709
chr1	16472962	4.91	5.4	24.56	EPHA2	9545	0.398651
chr15	60685326	4.91	5.41	45.65	ANXA2	1755	0.0971568
chr8	40930836	4.91	5.39	48.11	ZMAT4	175409	-0.906951
chr9	97684756	4.91	5.38	81.18	C9orf3	33397	0.110003
chr1	3460085	4.89	5.37	22.08	MEGF6	11998	-0.635174
chr9	99182958	4.89	5.36	51.22	ZNF367	2272	-0.275995
chr2	83413764	4.88	5.35	86.92	SUCLG1	1272765	0.0279683
chr3	139021329	4.87	5.33	74.64	MRPS22	41457	0.0333524
chr5	55576009	4.87	5.34	98.7	ANKRD55	46748	-0.222563
chr2	62900021	4.86	5.31	43.92	EHBP1	890	0.0992069
chr11	86458473	4.85	5.3	137.45	PRSS23	43553	-0.0750113
chr11	12222215	4.84	5.28	30.69	MICAL2	38437	-0.175746
chr8	128920299	4.84	5.27	32.6	TMEM75	40217	-0.208776
chr11	109930612	4.83	5.25	20.4	ZC3H12C	33400	-0.0389311
chr9	118435482	4.83	5.26	35.12	PAPPA	480526	-0.222833
chr15	40631264	4.82	5.22	19.44	C15orf52	855	-0.096715
chr8	142027881	4.82	5.24	38.8	PTK2	15597	-0.0937815
chr8	22418714	4.82	5.23	58.32	SORBS3	4007	0.0671396
chr11	12064050	4.81	5.2	45.31	DKK3	32659	-0.131541
chr12	10787197	4.81	5.21	49.29	STYK1	4885	0.795372
chr1	59609014	4.81	5.19	22.92	FGGY	153221	-0.0114123
chr8	99410912	4.81	5.18	60.58	KCNS2	28263	-0.0190858
chr2	185476058	4.8	5.16	304.42	ZNF804A	12890	0.563258
chr22	27531820	4.8	5.17	75.27	CRYBA4	513817	NA
chr8	129189264	4.8	5.15	33.55	TMEM75	228598	-0.208776
chr14	100003957	4.79	5.31	11.56	CCDC85C	1457	0.22863
chr6	47121069	4.79	5.14	117.25	GPR110	110895	-inf
chr1	151961120	4.78	5.3	46.81	S100A10	3859	-0.158833
chr6	140030229	4.78	5.29	37.48	CITED2	334397	0.540939
chr11	103357502	4.77	5.28	17.71	DYNC2H1	128456	-0.229339
chr5	139702532	4.77	5.27	42.34	PFDN1	19751	0.0892217
chr19	1028629	4.76	5.24	30.12	CNN2	1864	0.341565
chr2	223824208	4.76	5.26	38.5	ACSL3	34861	-0.028385
chr6	12593006	4.76	5.25	61.86	PHACTR1	124812	-0.202939
chr15	70787421	4.75	5.21	31.01	UACA	207124	-0.0600737
chr16	86843248	4.75	5.2	90.65	FOXL1	231058	0.133149
chr5	170851918	4.75	5.23	69.94	FGF18	5183	-0.822968
chr7	151703634	4.75	5.22	33.68	GALNT11	19069	-0.0689562
chr2	47297082	4.74	5.19	52.99	C2orf61	81277	-0.0733144
chr6	117489332	4.74	5.18	62.93	VGLL2	97314	0.750185
chr6	132272610	4.74	5.19	66.43	CTGF	22	0.648785
chr20	55015024	4.73	5.17	22.44	CASS4	27632	-0.447788
chr16	70728159	4.71	5.15	36.25	VAC14	1262	-0.0512217
chr5	169949454	4.71	5.16	35.32	KCNIP1	17802	0.422459
chr5	43315008	4.71	5.14	66.7	HMGCS1	1319	0.0889421
chr10	79324991	4.7	5.13	49.39	KCNMA1	72139	-0.299671
chr19	37368886	4.7	5.12	49.68	ZNF345	5211	1.19999
chr2	18480940	4.69	5.11	61.99	RDH14	260931	0.00852036
chr5	169949643	4.69	5.1	37.43	KCNIP1	17991	0.422459
chr11	8939199	4.68	5.25	50.49	AKIP1	6112	-0.0502472
chr1	39644389	4.68	5.09	28.3	MACF1	25454	0.0455362
chr1	115722249	4.67	5.23	22.43	TSPAN2	90053	-0.124704
chr17	80175694	4.67	5.24	20.26	CCDC57	4930	-0.119659
chr22	41223171	4.67	5.23	115.57	SLC25A17	7710	0.243968
chr11	109303028	4.66	5.22	9.44	C11orf87	10107	0.116345
chr8	131457118	4.65	5.21	30.12	ASAP1	1137	-0.0954808
chr20	10287828	4.64	5.19	105.06	SNAP25	88039	-0.00340914
chr22	36725575	4.64	5.18	31.44	MYH9	35506	0.154205
chr1	22715663	4.63	5.17	30.27	ZBTB40	62606	-0.116895
chr12	52541250	4.62	5.15	38.93	KRT80	44459	0.251858
chr12	96031469	4.62	5.14	65.9	USP44	86128	-0.12738
chr19	21405461	4.62	5.16	92.28	ZNF431	80506	0.943473
chr3	126569777	4.61	5.13	70.93	CHCHD6	120295	-0.0779717
chr3	36719057	4.6	5.12	78.69	DCLK3	62220	-0.0480887
chrX	38731052	4.6	5.11	58.74	MID1IP1	67991	0.0267544
chr11	100679773	4.59	5.1	8.87	ARHGAP42	104383	-0.512252
chr18	8125304	4.59	5.11	23.65	PTPRM	11660	0.118002
chr11	67780838	4.58	5.07	46.58	UNC93B1	8311	-0.287196
chr15	39505791	4.58	5.09	42.23	C15orf54	37019	-0.375177
chr7	1577007	4.58	5.08	22.14	MAFK	1262	0.561677
chr15	98667278	4.57	5.06	76.89	ARRDC4	163275	0.546544
chr5	167377291	4.57	5.05	32.41	TENM2	74226	0.0955716
chr12	53319081	4.56	5.03	25.38	KRT8	1097	-0.33118
chr3	174047269	4.56	5.03	94.18	NAALADL2	111433	0.0465259
chr3	37978009	4.56	5.04	56.85	CTDSPL	27986	-0.0189029
chr3	8893590	4.56	5.02	91.7	RAD18	50417	0.335322
chr11	44883949	4.55	5.01	25.34	TSPAN18	2720	0.0395831
chr12	106424432	4.55	5	89.7	NUAK1	53304	0.367408
chr1	214551530	4.54	4.98	66.77	SMYD2	47135	0.109355
chr1	64197410	4.54	4.99	27.7	ROR1	42208	-0.0801809
chr11	109940368	4.52	4.97	8.54	ZC3H12C	23644	-0.0389311
chr11	119100574	4.52	4.97	14.27	CBL	23747	0.169061
chr19	12691176	4.52	4.95	92.42	ZNF490	16874	-0.127331
chr6	148227019	4.52	4.96	68.11	SASH1	366346	-0.0842911
chr19	36884200	4.51	5.1	34.8	ZFP82	12250	1.86481
chr20	39806412	4.5	5.09	17.21	ZHX3	24549	0.218218
chr2	20784464	4.5	5.08	21.5	HS1BP3	39994	-0.0973814
chr14	102438896	4.49	5.08	28.02	DYNC1H1	7956	-0.0239176
chr21	46522453	4.49	5.07	104.54	PRED57	6885	0.44922
chr17	5419691	4.48	5.05	29.95	MIS12	29369	0.213695
chr18	3650116	4.48	5.06	41.5	TGIF1	194629	-0.213667
chr21	46750174	4.48	5.04	43.75	POFUT2	42286	-0.0947823
chr8	143781365	4.47	5.03	29.48	LY6K	89	0.211275
chr12	21226977	4.46	5.03	37.53	SLCO1B7	19399	0.00863788
chr11	36376391	4.45	5.01	42.12	PRR5L	4898	0.367331
chr16	84863053	4.44	5	36.72	CRISPLD2	9367	-1.26534
chr4	149236412	4.44	4.99	40.43	NR3C2	121525	-0.386121
chr12	90169360	4.43	4.98	46.88	ATP2B1	66208	-0.154055
chr11	2117435	4.42	4.95	163.09	IGF2	41007	0.0291999
chr12	99251132	4.42	4.96	34.92	ANKS1B	36287	-0.136985
chr17	47099987	4.42	4.93	29.28	IGF2BP1	24804	0.830812
chr17	55370674	4.42	4.94	24.18	MSI2	1297	0.142634
chr19	36884641	4.42	4.97	66.91	ZFP82	11809	1.86481
chr6	114338516	4.42	4.98	38.32	HDAC2	5969	0.199803
chr10	104389487	4.41	4.93	55.04	TRIM8	14691	0.166676
chr11	121909479	4.4	4.9	33.56	BLID	77369	1.25113
chr14	62935851	4.4	4.91	36.04	SYT16	473235	0.304203
chr5	172382726	4.4	4.92	35.36	RPL26L1	2931	0.258136
chr11	107458166	4.39	4.89	9.11	ELMOD1	3576	0.290032
chr11	12222569	4.39	4.89	16.66	MICAL2	38791	-0.175746
chrX	153824986	4.39	4.88	92.59	CTAG1A	11493	-0.693106
chr17	74044905	4.38	4.87	33.24	SRP68	4749	0.0763916
chr22	26156098	4.38	4.86	47.44	MYO18B	17822	-0.479173
chr3	13892053	4.36	4.85	27.98	WNT7A	29490	-inf
chr11	20072301	4.35	4.82	50.51	NAV2	27590	-0.187211
chr1	17914325	4.35	4.85	32.4	ARHGEF10L	511	-0.507887
chr8	29540386	4.35	4.83	59.55	DUSP4	332126	0.872499
chr9	38017394	4.35	4.84	32.09	SHB	51739	0.0551647
chr11	107711411	4.34	4.79	6.01	SLC35F2	17801	0.1061
chr20	32497510	4.34	4.81	42.31	RALY	83867	0.187151
chr5	82414	4.34	4.82	28.13	PLEKHG4B	57884	0.375704
chr9	110039420	4.34	4.8	54.99	RAD23B	5923	0.135203
chr14	53477894	4.33	4.78	28.8	FERMT2	58666	-0.435239
chr16	86806387	4.33	4.78	59.95	FOXL1	194197	0.133149
chr4	55364933	4.33	4.77	35.82	KIT	159077	0.144071
chr18	1015394	4.32	4.75	28.01	ADCYAP1	110209	-inf
chr3	135615637	4.32	4.76	111.79	PPP2R3A	68803	-0.0255271
chr9	73569265	4.32	4.74	39.5	TRPM3	85216	-0.374022
chrX	81983079	4.32	4.75	36.39	POU3F4	780115	-inf
chr1	192417545	4.31	4.72	57.16	RGS1	127237	-inf
chr20	52753856	4.31	4.72	22.53	CYP24A1	34561	0.381885
chr20	55606455	4.31	4.73	51.24	BMP7	234304	-0.0674878
chr12	5774934	4.3	4.7	42.46	ANO2	74125	0.187245
chr8	119669686	4.3	4.71	62.42	SAMD12	35377	0.249774
chr12	5550828	4.29	4.67	36.42	NTF3	9474	0.40772
chr6	77744076	4.29	4.69	36.86	HTR1B	429339	-inf
chr8	19149242	4.29	4.69	26.99	SH2D4A	21811	0.637016
chr9	139466697	4.28	4.67	34.72	NOTCH1	26308	0.162
chr14	96746127	4.27	4.79	32.64	DKFZP434O1614	2992	NA
chr15	70767432	4.27	4.8	34.08	UACA	227113	-0.0600737
chr18	362216	4.27	4.78	24.93	THOC1	94114	0.148848
chr6	148295721	4.27	4.81	44.74	SASH1	297644	-0.0842911
chr7	102034161	4.27	4.78	50.8	PRKRIP1	2574	0.167027
chr1	221613546	4.26	4.75	60.75	DUSP10	297181	-0.72271
chr12	56590984	4.26	4.77	31.45	SMARCC2	7558	0.0841268
chr19	37038288	4.26	4.76	78.03	ZNF529	67	0.707758
chr2	65886196	4.26	4.75	32.01	SPRED2	226350	0.00249998
chrX	107708013	4.25	4.74	113.38	COL4A5	24826	0.0696649
chr1	86050058	4.24	4.73	29.55	CYR61	3539	1.03753
chr19	44351999	4.24	4.73	42.94	ZNF283	19570	0.53944
chr19	37734115	4.23	4.72	52.67	ZNF383	15588	0.954703
chr5	55419786	4.23	4.71	76.17	ANKRD55	6933	-0.222563
chr12	90393797	4.22	4.7	40.85	ATP2B1	290645	-0.154055
chr20	33640710	4.22	4.69	34.74	TRPC4AP	17541	-0.155598
chr2	202014699	4.22	4.7	36.01	CFLAR	16917	0.12558
chr3	111454350	4.22	4.68	95.26	PHLDB2	2931	0.184218
chr10	24561528	4.21	4.67	47.85	KIAA1217	17196	-0.38444
chr11	10946777	4.21	4.66	73.49	ZBED5	66359	0.0615726
chr7	141950704	4.21	4.68	192.27	PRSS58	7068	NA
chr1	115605407	4.2	4.65	23.35	TSPAN2	26553	-0.124704
chr1	27337691	4.2	4.63	28.25	FAM46B	1561	0.362135
chr18	3261808	4.2	4.65	17.87	MYL12B	24	0.191096
chr2	233250625	4.2	4.64	39.54	ALPP	7306	0.0790911
chr3	134083137	4.2	4.63	57.06	AMOTL2	7542	0.623525
chr1	52363521	4.19	4.59	47.98	NRD1	18969	0.0748402
chr16	68271608	4.19	4.6	35.47	ESRP2	287	0.497249
chr20	48782777	4.19	4.61	16.05	TMEM189	12367	0.102048
chr2	40662216	4.19	4.61	35.01	SLC8A1	4697	0.229366
chr5	146060969	4.19	4.62	48.41	PPP2R2B	80955	0.470294
chr11	107458510	4.18	4.59	9.26	ELMOD1	3232	0.290032
chr2	235879304	4.18	4.57	38.32	SH3BP4	7950	-0.0458108
chr3	124493340	4.18	4.57	30.34	UMPS	43966	0.290674
chr9	117785451	4.18	4.58	30.81	TNC	41665	-0.258684
chr1	152140538	4.17	4.55	42.61	RPTN	8759	NA
chr11	69064905	4.17	4.55	29.07	MYEOV	3205	0.663497
chr17	38471074	4.17	4.56	29.36	RARA	3384	0.0954911
chr1	41825454	4.16	4.67	48.44	FOXO6	2065	0.44442
chr19	20229886	4.16	4.66	121.07	ZNF90	40981	0.723603
chr5	957207	4.16	4.54	35.19	RP11-661C8.3	22198	NA
chr6	88154307	4.16	4.66	50.99	SLC35A1	28261	0.0148909
chr10	15242893	4.15	4.64	260.79	NMT2	32126	-0.0886497
chr11	118780086	4.15	4.62	6.46	BCL9L	1452	-0.263606
chr1	18200893	4.15	4.61	31.36	ACTL8	119010	-inf
chr15	80773490	4.15	4.64	49.75	ARNT2	39834	0.0510447
chr1	85780665	4.15	4.62	60.31	BCL10	37817	-0.0733357
chr19	21838662	4.15	4.65	66.1	ZNF100	94777	0.757133
chr12	49616556	4.14	4.59	24.5	TUBA1C	5078	0.341092
chr18	3367772	4.14	4.6	72.34	TGIF1	43759	-0.213667
chr18	9643734	4.14	4.6	30.06	PPP4R1	28421	0.029927
chr11	12098124	4.13	4.55	23.31	MICAL2	17344	-0.175746
chr1	115711571	4.13	4.57	29.03	TSPAN2	79375	-0.124704
chr14	94941262	4.13	4.56	18.4	SERPINA9	985	-0.0255849
chr3	106936264	4.13	4.58	57.74	CCDC54	159849	-0.121829
chr3	4722874	4.13	4.56	39.23	ITPR1	164623	0.052285
chr9	96928982	4.13	4.58	45.54	PTPDC1	82161	0.113045
chr2	192266185	4.11	4.53	45	MYO1B	9250	0.147492
chr3	112366166	4.11	4.55	130.44	CCDC80	5944	0.242808
chr7	151384845	4.11	4.54	25.36	PRKAG2	48429	0.0209406
chr17	62703471	4.1	4.53	24.42	SMURF2	45210	0.383973
chr11	17193119	4.09	4.51	60.66	PIK3C2A	1756	-0.0353929
chr12	93115111	4.09	4.5	22.61	PLEKHG7	95	0.984237
chr2	190244158	4.09	4.52	25.2	WDR75	61926	0.208597
chr22	27635311	4.09	4.51	32.78	MN1	562100	-0.600025
chr1	152301372	4.08	4.59	45.18	FLG	3618	-1.56715
chr1	87240160	4.08	4.6	33.04	SH3GLB1	69507	-0.303225
chr19	57036849	4.08	4.62	96.91	ZFP28	13393	0.754268
chr2	238409783	4.08	4.62	34.87	MLPH	13789	-0.395619
chr22	50732047	4.08	4.63	25.3	PLXNB2	3982	-0.0921014
chr3	140248165	4.08	4.61	68.98	TRIM42	148641	NA
chr4	77703283	4.08	4.6	100.91	SOWAHB	115644	0.859239
chr11	107502640	4.07	4.56	10.64	AP000889.3	40094	0.00418622
chr11	69069243	4.07	4.57	29.85	MYEOV	7543	0.663497
chr15	75754480	4.07	4.58	29.72	SIN3A	6222	-0.0362302
chr9	131317016	4.07	4.58	21.78	SPTAN1	2072	0.0697999
chr1	204167993	4.06	4.56	27.9	KISS1	2304	1.19187
chr12	5915671	4.06	4.55	19.87	ANO2	66462	0.187245
chr5	65157975	4.06	4.54	71.88	ERBB2IP	64253	0.0428199
chr6	45488273	4.06	4.55	42.12	RUNX2	97976	-0.402047
chr10	8348486	4.05	4.53	25.86	GATA3	251642	0.100797
chr11	27955960	4.04	4.5	33.85	METTL15	173760	-0.116473
chr17	10031188	4.04	4.53	38.85	GAS7	13243	-0.266971
chr19	752845	4.04	4.52	23.31	C19orf21	1644	-0.381478
chr7	68157098	4.04	4.51	40.9	AUTS2	906732	-0.0530633
chr9	132096727	4.04	4.51	23.24	IER5L	156112	-0.809815
chr11	62194106	4.03	4.61	28.26	SCGB1A1	7524	-0.00363267
chr3	27353167	4.03	4.62	54.62	NEK10	20044	-0.361393
chr4	77511547	4.03	4.61	67.36	SHROOM3	155219	0.100269
chr7	47826474	4.03	4.63	37.78	C7orf69	8340	0.0335941
chr11	101302029	4.02	4.58	6.56	TRPC6	152130	1.67438
chr1	14813406	4.02	4.59	65.35	KAZN	111719	0.0966957
chr1	208548187	4.02	4.58	32.72	PLXNA2	130447	-0.209341
chr2	106020776	4.02	4.57	25.75	FHL2	4577	0.0643686
chr2	217237632	4.02	4.59	80.88	2004-03-01	807	0.658273
chr6	140074701	4.02	4.6	43.06	CITED2	378869	0.540939
chr12	133172748	4.01	4.56	26.61	P2RX2	22543	1.2041
chr3	15687760	4.01	4.54	27.68	BTD	44209	0.0337163
chr4	1317953	4.01	4.55	52.89	MAEA	14303	0.493673
chr5	175237004	4.01	4.56	42.44	CPLX2	13184	NA
chr7	6323282	4.01	4.55	71.92	CYTH3	10932	0.102281
chr9	91092559	4.01	4.53	75.83	NXNL2	57382	-0.400571
chr19	38490357	4	4.53	40.31	SIPA1L3	87964	0.296217
chr1	116658247	3.99	4.52	41.08	MAB21L3	3796	-0.756992
chr8	129336817	3.99	4.52	29.6	TMEM75	376151	-0.208776
chr11	96058272	3.98	4.49	69.55	MAML2	17997	-0.0501963
chr1	78567425	3.98	4.51	26.26	GIPC2	55764	0.450939
chr19	54545435	3.98	4.49	32.85	VSTM1	16167	1.48276
chr20	26144723	3.98	4.5	22.81	FAM182A	98365	-0.136901
chr5	98099181	3.98	4.5	58.66	RGMB	5743	0.144326
chr11	118972590	3.97	4.46	4.91	DPAGT1	0	0.0517936
chr1	32155612	3.97	4.47	22.93	COL16A1	6188	-1.0214
chr15	97311115	3.97	4.46	24.14	SPATA8	15429	-inf
chr19	44377053	3.97	4.48	49.06	ZNF404	7163	0.782819
chr8	40951481	3.97	4.47	50.11	ZMAT4	196054	-0.906951
chr11	109567117	3.96	4.45	9.75	C11orf87	274196	0.116345
chr14	49717033	3.96	4.44	34.97	RPS29	335986	0.197675
chr18	8894519	3.96	4.44	44.27	SOGA2	104772	0.184548
chr8	122824285	3.96	4.43	72.62	HAS2	170580	1.41934
chr22	36864238	3.95	4.43	49.4	TXN2	13074	0.330885
chr3	134146473	3.95	4.42	32.43	AMOTL2	52077	0.623525
chr11	35651708	3.94	4.4	34.32	FJX1	11898	0.291745
chr12	98869235	3.94	4.42	24.06	RP11-181C3.1	28323	-0.429807
chr16	75279201	3.94	4.4	73.62	BCAR1	2526	0.0809071
chr5	125709721	3.94	4.39	87.32	GRAMD3	2641	0.0389509
chrX	40364233	3.94	4.41	52.09	ATP6AP2	75838	-0.0909539
chr20	19974018	3.93	4.39	27.57	NAA20	23667	0.155428
chr2	36713953	3.92	4.36	86.49	CRIM1	26805	0.229524
chr6	139908814	3.92	4.38	31.51	CITED2	212982	0.540939
chr6	160181867	3.92	4.37	53.86	ACAT2	432	0.472834
chr12	58361996	3.91	4.35	84.41	XRCC6BP1	26561	0.468551
chr1	59616943	3.91	4.36	41.73	FGGY	145292	-0.0114123
chr16	3070917	3.91	4.35	27.6	TNFRSF12A	462	0.184384
chr1	85961435	3.9	4.34	33.45	DDAH1	30533	0.523591
chr8	123972266	3.9	4.34	64.28	DERL1	65549	0.119744
chr11	102633407	3.89	4.33	9.74	MMP10	17877	-0.206972
chr11	99196746	3.89	4.3	13.12	CNTN5	230049	-0.386857
chr17	16377856	3.89	4.33	33.66	FAM211A	17401	0.0301106
chr1	96828315	3.89	4.31	44.7	PTBP2	358949	0.190814
chr2	18229361	3.89	4.32	21.18	KCNS3	168636	-0.0572434
chr2	64881492	3.89	4.31	26.29	SERTAD2	370	0.248732
chr12	42935971	3.88	4.29	51	PRICKLE1	47432	0.740494
chr19	22940246	3.88	4.3	242.77	ZNF99	12463	0.545086
chr3	170520622	3.88	4.29	50.04	RPL22L1	67125	0.347271
chr11	109100634	3.87	4.28	10.58	C11orf87	192137	0.116345
chr21	44144559	3.87	4.26	27.45	PDE9A	70561	-0.286402
chr2	237084061	3.87	4.27	45.07	GBX2	6974	1.04201
chr4	91649298	3.87	4.28	25.35	CCSER1	78561	-inf
chr7	130013359	3.87	4.27	60.4	CPA1	6746	-0.0425623
chr11	118891214	3.86	4.24	9.53	TRAPPC4	1663	0.0806003
chr11	99376324	3.86	4.24	22.88	CNTN5	50471	-0.386857
chr20	55363528	3.86	4.26	29.87	TFAP2C	157515	0.144312
chr9	130150820	3.86	4.25	35.1	SLC2A8	8526	-0.0114971
chr10	95048921	3.85	4.22	96.75	MYOF	192955	-0.18296
chr3	46257732	3.85	4.22	48.61	CCR1	7770	-inf
chr6	11653587	3.85	4.23	34.86	ADTRP	82227	-0.0159654
chr7	130129083	3.85	4.23	61.37	MEST	2015	0.225893
chr10	78343541	3.84	4.21	138.32	C10orf11	265374	-0.513116
chr11	108288160	3.84	4.2	6.46	C11orf65	11875	-0.0861759
chr1	214621032	3.84	4.21	29.5	PTPN14	17039	0.00450598
chr19	22939050	3.84	4.19	122.52	ZNF99	13659	0.545086
chr2	227625297	3.84	4.2	28.64	IRS1	39103	0.657442
chr11	106989227	3.83	4.17	14.68	GUCY1A2	99902	-0.811249
chr14	63641751	3.83	4.16	41.2	RHOJ	29300	-0.110112
chr17	597612	3.83	4.17	31.26	VPS53	20262	-0.0641582
chr6	148262467	3.83	4.18	25.79	SASH1	330898	-0.0842911
chr6	85362268	3.83	4.19	61.74	TBX18	111894	-0.872248
chr7	22626605	3.83	4.18	42.7	STEAP1B	45864	-0.046956
chr12	69446973	3.82	4.15	28.87	CPM	89849	-0.348354
chr1	38424546	3.82	4.14	61.85	INPP5B	11742	-0.0116448
chr15	36720686	3.82	4.13	46.14	C15orf41	151051	-0.311752
chr19	38190127	3.82	4.14	47.7	ZFP30	6814	1.12656
chr20	34412102	3.82	4.16	124.29	PHF20	25134	0.147636
chr5	168588250	3.82	4.15	34.02	SLIT3	139388	-0.343575
chr10	79284357	3.81	4.13	45.41	KCNMA1	112773	-0.299671
chr5	93554163	3.81	4.12	59.91	FAM172A	106707	0.0963051
chr17	2901933	3.8	4.12	58.76	OR1D5	64893	NA
chr18	46015106	3.8	4.1	58.88	CTIF	50236	0.0722624
chr6	11609854	3.8	4.11	99.81	TMEM170B	71268	0.0062319
chr7	91038236	3.8	4.11	58.03	FZD1	144378	0.442603
chr1	202558531	3.79	4.08	18.12	SYT2	53975	-0.492717
chr1	212658331	3.79	4.09	18.97	NENF	52027	-0.0162524
chr1	86046326	3.79	4.08	16.67	CYR61	43	1.03753
chr2	229600600	3.79	4.09	47.08	PID1	496126	-0.24611
chr2	237583933	3.79	4.07	47.89	CXCR7	105574	-1.23054
chr3	29274798	3.79	4.1	25.44	RBMS3	47600	-0.0363032
chr11	102720292	3.78	4.06	10.68	MMP3	5683	-0.50947
chr12	48162432	3.78	4.05	25.11	RAPGEF3	2310	-0.209459
chr1	42367910	3.78	4.06	44.66	HIVEP3	16184	-0.0755639
chr15	39050368	3.78	4.05	69.79	C15orf53	61494	NA
chr17	78228727	3.78	4.03	35.9	RNF213	5863	-0.381591
chr18	2529390	3.78	4.04	25.13	METTL4	25226	0.0963719
chr20	49982774	3.78	4.03	12.13	NFATC2	176409	-0.433553
chr2	36599383	3.78	4.07	32.1	CRIM1	15694	0.229524
chr3	13579535	3.78	4.04	29.2	FBLN2	5636	-1.05743
chr1	207078891	3.77	4.11	21.5	IL24	7638	-0.756111
chr12	52586119	3.77	4.12	26.18	KRT80	260	0.251858
chr1	6784809	3.77	4.12	27.96	DNAJC11	22750	0.271795
chr2	48338773	3.77	4.13	28.82	FOXN2	202928	0.0401207
chr7	41956386	3.77	4.13	36.41	INHBA	213605	0.544021
chr9	122726264	3.77	4.14	48.81	RP11-295D22.1	468536	NA
chr12	60334925	3.76	4.11	109.75	SLC16A7	172010	-0.0897132
chr11	114237792	3.75	4.16	94.41	RBM7	32885	0.433342
chr11	86195517	3.75	4.22	29.41	ME3	75270	-0.162762
chr11	95239186	3.75	4.18	8.73	SESN3	273406	-0.180971
chr1	65383358	3.75	4.17	24.3	JAK1	48754	-0.0873479
chr20	36738493	3.75	4.21	42.65	TGM2	55104	-0.376687
chr20	43205733	3.75	4.21	39.93	PKIG	5382	-0.0940934
chr4	55361522	3.75	4.16	34.64	KIT	162488	0.144071
chr5	14268530	3.75	4.2	25.25	TRIO	22481	-0.0343819
chr5	148292803	3.75	4.2	13.37	ADRB2	86572	0.631592
chr6	141909067	3.75	4.19	53.56	NMBR	500794	-inf
chr6	42283954	3.75	4.18	29.82	MRPS10	98276	0.0814128
chr6	52403984	3.75	4.19	55.6	TRAM2	37654	0.641434
chr7	2556942	3.75	4.17	18.79	LFNG	480	-0.517374
chr8	37729206	3.75	4.15	39.4	RAB11FIP1	6354	0.138457
chr1	33169260	3.74	4.14	17.41	SYNC	0	-0.150653
chr1	42368072	3.74	4.15	26.7	HIVEP3	16022	-0.0755639
chr21	39222274	3.74	4.14	72.64	KCNJ6	63208	0.118756
chr17	69435089	3.73	4.13	15.82	AC007461.1	601000	-1.00013
chr3	154788827	3.73	4.13	39.89	MME	8534	-0.0472132
chr1	26219121	3.72	4.12	19.77	STMN1	12423	0.270689
chr12	68891710	3.72	4.11	45.49	RAP1B	112834	-0.0627947
chr20	55605824	3.72	4.12	23.78	BMP7	234935	-0.0674878
chr3	24360425	3.72	4.11	63.59	THRB	153264	0.0382356
chr1	101640559	3.71	4.1	24.58	S1PR1	61810	0.170877
chr12	122362761	3.71	4.1	18.52	WDR66	6188	0.171099
chr17	48716761	3.71	4.09	14.77	ABCC3	4468	-1.37898
chr2	189168543	3.71	4.1	39.61	GULP1	9923	0.0627162
chr3	9217326	3.71	4.08	40.51	SRGAP3	73496	-0.839406
chrX	46185006	3.71	4.09	46.07	KRBOX4	121211	0.132276
chr11	102722245	3.7	4.08	6.92	MMP3	7636	-0.50947
chr1	148931210	3.7	4.07	15.04	NBPF16	191692	0.0826658
chr15	63268635	3.7	4.06	36.76	TPM1	66121	0.403989
chr2	69481244	3.7	4.07	57.69	GFPT1	133061	0.0902768
chr3	29472311	3.7	4.06	53.51	RBMS3	149129	-0.0363032
chr6	1079994	3.7	4.05	34.1	AL033381.1	95	-inf
chr8	13224418	3.7	4.05	31.57	DLC1	89961	1.10907
chr15	99153003	3.69	4.04	31.35	IGF1R	39122	-0.264895
chr1	90331822	3.69	4.04	50.28	LRRC8D	19608	-0.243455
chr2	36566127	3.69	4.04	64.16	CRIM1	16867	0.229524
chr10	100029321	3.68	4.03	31.93	LOXL4	1239	-1.05711
chr17	38501433	3.68	4.01	13.68	RARA	0	0.0954911
chr20	49952226	3.68	4	31.31	NFATC2	206957	-0.433553
chr2	173118128	3.68	4	62.3	DLX2	150425	-0.660751
chr22	49790634	3.68	4.02	22.49	C22orf34	260369	-inf
chr3	63710901	3.68	4.02	28.74	SNTN	72452	-0.254863
chr7	22601052	3.68	4.03	28.35	STEAP1B	60860	-0.046956
chr8	143757726	3.68	4.01	18.41	PSCA	4073	0.156367
chrX	43829686	3.68	4	40.35	NDP	2989	-1.24772
chr1	155214630	3.67	3.99	18.09	GBA	0	-0.259163
chr13	113832629	3.67	3.97	32.76	PROZ	19586	0.0749651
chr1	86077811	3.67	3.98	16.51	CYR61	31292	1.03753
chr6	12548960	3.67	3.97	56.43	PHACTR1	168858	-0.202939
chr7	100765386	3.67	3.98	31.43	SERPINE1	4909	0.301294
chr7	121202530	3.67	3.99	56.68	FAM3C	166037	0.155507
chr1	172608151	3.66	3.96	156.01	FASLG	19928	NA
chr2	189961730	3.66	3.96	81.25	COL5A2	82800	0.288677
chr3	95374259	3.66	3.96	36.21	MTRNR2L2	961783	-0.676275
chr5	53626012	3.66	3.95	54.98	ARL15	19525	0.0962565
chr11	12202586	3.65	3.94	25.78	MICAL2	18808	-0.175746
chr15	96817138	3.65	3.94	30.79	AC016251.1	14447	-inf
chr20	9181486	3.65	3.95	41.88	PLCB4	16476	0.281862
chr12	18901057	3.64	3.92	25.76	CAPZA3	9937	-inf
chr1	22715311	3.64	3.92	44.52	ZBTB40	62958	-0.116895
chr12	47358459	3.64	3.93	21.96	PCED1B	114852	0.144974
chr16	13204319	3.64	3.93	66.96	SHISA9	208630	0.84002
chr7	55200679	3.64	3.93	37.85	EGFR	23064	-0.159146
chr11	40350928	3.63	3.91	44.73	LRRC4C	35189	-0.27262
chr12	76731546	3.63	3.91	32.86	BBS10	10601	-0.271779
chr19	38126644	3.63	3.9	40.41	ZFP30	18911	1.12656
chr1	159568122	3.62	3.89	28.56	APCS	10432	NA
chr2	129131955	3.62	3.9	21.95	HS6ST1	55729	0.246287
chr5	172884173	3.62	3.9	46.21	STC2	127592	0.307537
chr6	72114580	3.62	3.88	62.01	OGFRL1	115999	0.231938
chr7	578082	3.62	3.89	16.05	PDGFA	18074	-0.444908
chr12	89844921	3.61	3.88	75.89	POC1B	46038	-0.026579
chr15	61848386	3.61	3.88	50.52	RORA	326793	-0.128521
chr1	1200411	3.6	3.87	17.29	UBE2J2	1017	0.368922
chr1	183133693	3.6	3.85	21.92	LAMC2	21605	-0.632459
chr12	107601863	3.6	3.85	64.91	BTBD11	110252	-0.071747
chr16	86985585	3.6	3.86	21.57	C16orf95	365326	-0.0478265
chr5	42950911	3.6	3.86	43.52	SEPP1	63342	0.0734811
chr8	42575786	3.6	3.87	44.14	CHRNB3	23149	-0.638986
chr12	63096411	3.59	3.84	38.14	C12orf61	99122	-0.0830064
chr4	129450464	3.59	3.84	36.53	PGRMC2	240405	0.318233
chr7	115995108	3.59	3.85	33.7	TES	104544	-0.607825
chr1	235123306	3.58	3.92	26.87	TOMM20	168870	0.161604
chr14	102019314	3.58	3.92	14.37	DIO3	8299	-inf
chr14	52021282	3.58	3.93	76.36	FRMD6	65352	0.659484
chr2	47419164	3.58	3.93	52.79	CALM2	15349	0.19895
chr7	106358854	3.58	3.94	78.55	CCDC71L	57337	-0.859522
chr1	24593036	3.57	3.91	25.25	GRHL3	52701	-0.0665385
chr17	42620992	3.57	3.91	43.2	FZD2	13858	0.11669
chr2	223652996	3.57	3.89	24.57	ACSL3	72581	-0.028385
chr3	134076894	3.57	3.92	47.02	AMOTL2	13785	0.623525
chr5	139631296	3.57	3.89	25.1	PFDN1	51297	0.0892217
chr7	76050579	3.57	3.9	31.16	ZP3	3570	0.293008
chr8	142164362	3.57	3.89	19.59	DENND3	12985	-0.0995808
chr8	9661527	3.57	3.9	35.15	TNKS	33811	-0.253005
chr17	8761479	3.56	3.88	38.3	PIK3R5	23632	-1.09737
chr2	224414085	3.56	3.87	45.03	SCG2	52842	0.0246433
chr5	9266013	3.56	3.88	22.03	SEMA5A	281	0.149955
chr11	35513215	3.55	3.87	58.59	PAMR1	33861	-0.775401
chr12	77114096	3.55	3.85	28.37	ZDHHC17	43197	0.147448
chr1	65891552	3.55	3.86	26.87	LEPR	5074	-0.0450073
chr3	11642087	3.55	3.86	34.63	VGLL4	3893	-0.29945
chr5	9621757	3.55	3.87	18.82	TAS2R1	8631	-0.0706837
chr7	130572112	3.55	3.85	33.56	KLF14	153149	-0.519599
chr11	835095	3.54	3.82	9.53	CD151	24	-0.00184599
chr12	109232324	3.54	3.83	17.85	SSH1	10922	-0.164133
chr12	33045113	3.54	3.83	26.43	PKP2	4502	0.46237
chr12	48214567	3.54	3.84	20.2	HDAC7	97	0.04156
chr1	55894892	3.54	3.82	37.24	USP24	213778	-0.124786
chr1	68152534	3.54	3.83	41.99	GADD45A	1575	0.445025
chr1	68257914	3.54	3.84	52.98	GNG12	41161	0.175545
chr2	235595292	3.54	3.85	30.92	ARL4C	189520	-0.24753
chr5	17249551	3.54	3.81	31.46	BASP1	31807	0.12371
chr11	119089435	3.53	3.79	10.88	CBL	12608	0.169061
chr1	240994638	3.53	3.79	131.55	RGS7	37382	0.357092
chr15	43182871	3.53	3.81	66.37	TTBK2	17527	-0.0580007
chr1	95111805	3.53	3.81	49.62	F3	104374	0.364454
chr2	49128050	3.53	3.8	44.79	FSHR	96327	-inf
chr2	85185403	3.53	3.8	25.04	KCMF1	12738	0.165797
chr3	39188700	3.53	3.79	25.08	CSRNP1	6291	0.0356407
chr15	48704654	3.52	3.77	23.32	DUT	79976	0.328026
chr15	84402239	3.52	3.77	54.13	ADAMTSL3	79324	-0.879999
chr18	3624042	3.52	3.78	12.16	TGIF1	168555	-0.213667
chr3	99988686	3.52	3.78	48.58	TBC1D23	2575	-0.198843
chr12	118874879	3.51	3.75	95.61	SUDS3	60446	0.00453132
chr1	43938664	3.51	3.76	23.43	HYI	18929	0.147064
chr3	170746415	3.51	3.74	41.55	SLC2A2	1801	-0.0223462
chr4	41527350	3.51	3.75	42.2	LIMCH1	12749	0.404357
chr5	164952473	3.51	3.76	70.78	TENM2	1759256	0.0955716
chr7	64292687	3.51	3.76	53.07	ZNF138	16617	0.607416
chr18	2638564	3.5	3.73	15.19	SMCHD1	17098	0.217619
chr2	130693004	3.5	3.73	52.25	RAB6C	44156	-0.110041
chr2	72023449	3.5	3.74	34.51	DYSF	329542	-0.537783
chr6	30727459	3.5	3.74	31.88	IER3	15053	-0.341631
chr9	101553625	3.5	3.73	18.83	ANKS6	665	0.135915
chr11	12101930	3.49	3.72	20.78	MICAL2	13538	-0.175746
chr14	102747107	3.49	3.8	15.38	MOK	24306	0.503832
chr17	12452947	3.49	3.81	27.57	MYOCD	116284	0.276514
chr20	58824665	3.49	3.81	20.15	C20orf197	193610	0.0736055
chr2	65058616	3.49	3.72	12.08	SLC1A4	156933	0.000292298
chr17	55952868	3.48	3.79	32.75	CUEDC1	2762	0.0500601
chr20	42816305	3.48	3.8	17.72	JPH2	12	0.0635551
chr5	34610143	3.48	3.79	146.14	RAI14	46124	0.280044
chr11	78798376	3.47	3.78	46.85	TENM4	128503	-0.240188
chr15	39284139	3.47	3.78	61.41	C15orf54	258671	-0.375177
chr7	47631397	3.47	3.78	85.72	TNS3	9166	-0.47019
chr2	112732845	3.46	3.77	39.26	MERTK	44070	0.10895
chr4	15692209	3.46	3.77	55.09	FAM200B	8705	0.194781
chr2	71698618	3.45	3.77	27.98	DYSF	4711	-0.537783
chr2	85999665	3.45	3.76	33.38	ATOH8	18573	-0.790363
chr10	104976338	3.44	3.74	53.13	NT5C2	23207	-0.0312921
chr11	707948	3.44	3.75	15.28	EPS8L2	1244	-0.113935
chr12	25100076	3.44	3.74	24.25	BCAT1	1826	-0.0670126
chr1	85779845	3.44	3.74	39.1	BCL10	36997	-0.0733357
chr19	35654073	3.44	3.75	22.15	FXYD5	790	0.316787
chr7	28895652	3.44	3.75	23.75	CREB5	46551	-0.098749
chr7	37071707	3.44	3.76	28.85	ELMO1	45518	-0.318392
chr10	96157657	3.43	3.72	67.84	TBC1D12	4529	0.234583
chr1	42131109	3.43	3.73	19.34	HIVEP3	35488	-0.0755639
chr1	60135871	3.43	3.71	24.79	FGGY	116206	-0.0114123
chr21	28944229	3.43	3.73	59.72	ADAMTS5	605322	0.98108
chr8	118860043	3.43	3.73	22.33	EXT1	262535	-0.0119213
chr9	116383958	3.43	3.72	24.51	RGS3	28117	-0.161797
chr17	29596910	3.42	3.7	45.32	OMG	27444	-0.209832
chr18	11323661	3.42	3.71	18.45	PIEZO2	174999	-0.513014
chr2	119426461	3.42	3.7	31.82	EN1	178718	-0.0044515
chr2	204668950	3.42	3.69	34.54	CTLA4	63484	0.0105098
chr6	144479545	3.42	3.7	54.18	STX11	7807	0.234345
chr9	36102491	3.42	3.69	46.51	GLIPR2	34166	-0.530253
chr1	23523608	3.41	3.67	18.76	HTR1D	2311	-0.52604
chr12	54239442	3.41	3.69	20.78	HOXC13	93018	-0.0627027
chr17	9551710	3.41	3.66	85.29	USP43	2781	0.210867
chr20	43359267	3.41	3.68	36.75	KCNK15	15079	-0.894152
chr5	167717149	3.41	3.68	26.96	WWC1	1432	0.284965
chr6	74275993	3.41	3.68	29.57	EEF1A1	42398	0.159502
chr8	145014818	3.41	3.67	20.52	PLEC	985	-0.124541
chr1	168271121	3.4	3.65	51.11	TBX19	4184	0.162423
chr1	23074094	3.4	3.64	16.51	EPHB2	27502	-0.46681
chr16	19377853	3.4	3.66	41.7	TMC5	43933	-0.348108
chr19	54523637	3.4	3.66	54.47	CACNG6	27430	-0.441695
chr3	62593548	3.4	3.65	52.02	CADPS	22552	-0.981424
chr5	172329924	3.4	3.65	23.26	ERGIC1	2221	0.117433
chr11	108929966	3.39	3.62	13.38	C11orf87	362805	0.116345
chr1	163173135	3.39	3.64	30.84	RGS5	157	0.206738
chr11	68890394	3.39	3.63	21.36	TPCN2	73890	-0.214693
chr17	81066900	3.39	3.62	19.27	METRNL	14831	-0.081773
chr5	57185465	3.39	3.63	46.23	ACTBL2	406754	0.150032
chr8	124485848	3.39	3.63	30.48	WDYHV1	43538	0.202515
chr8	63422160	3.39	3.64	59	NKAIN3	260452	-0.452652
chr1	247905739	3.37	3.61	100.88	OR14K1	3747	0.0649959
chr19	37619104	3.37	3.61	41.16	ZNF420	0	0.153399
chr3	16102016	3.37	3.62	39.9	GALNT15	114065	-1.94868
chr10	8111789	3.36	3.58	33.56	GATA3	14945	0.100797
chr11	102902743	3.36	3.6	9.52	DCUN1D5	57229	0.288392
chr15	48874810	3.36	3.6	28.88	FBN1	63033	-0.64064
chr17	10572391	3.36	3.58	30.32	MYH3	11690	0.341826
chr19	56895795	3.36	3.59	47.25	ZNF582	8929	0.591672
chr2	220553904	3.36	3.6	30.7	SLC4A3	57977	-0.0805276
chr3	170463314	3.36	3.58	95.48	RPL22L1	124433	0.347271
chr8	54857732	3.36	3.59	110.8	RGS20	64203	-0.062901
chr14	60561184	3.35	3.55	39.06	PCNXL4	2464	0.50075
chr16	1796330	3.35	3.54	38.6	NME3	25091	-0.115155
chr16	82687703	3.35	3.56	30.68	CDH13	26930	-0.284846
chr18	3624465	3.35	3.56	16.41	TGIF1	168978	-0.213667
chr19	37488110	3.35	3.57	52.84	ZNF420	10574	0.153399
chr20	13010828	3.35	3.55	34.92	SPTLC3	20756	-0.655934
chr2	114041565	3.35	3.54	18.97	PAX8	4963	-1.44812
chr5	122243128	3.35	3.56	56.54	SNX24	61732	0.233019
chr5	81047225	3.35	3.57	113.66	SSBP2	78	-0.250156
chr9	109655157	3.35	3.55	30.19	ZNF462	29704	-0.213617
chr10	29430877	3.34	3.52	92.54	LYZL1	147038	-inf
chr20	44407758	3.34	3.54	43.75	WFDC3	10856	-1.01526
chr20	51962989	3.34	3.53	23.7	AL354993.1	142431	-1.6024
chr2	192036616	3.34	3.52	52.28	STAT4	20219	-0.13412
chr3	24279864	3.34	3.53	39.58	THRB	72703	0.0382356
chr5	172882487	3.34	3.53	38.66	STC2	125906	0.307537
chr5	81147818	3.34	3.53	32.73	SSBP2	100671	-0.250156
chr9	123129074	3.34	3.52	17.92	CDK5RAP2	81201	0.159287
chr11	102845891	3.33	3.5	19.01	MMP13	19353	-0.039056
chr1	159753663	3.33	3.51	39.8	DUSP23	2795	0.630424
chr16	75287546	3.33	3.51	23.68	BCAR1	1693	0.0809071
chr8	131275128	3.33	3.51	46.75	ASAP1	15765	-0.0954808
chr11	10350558	3.32	3.48	21.58	AMPD3	11265	-0.465975
chr1	184026534	3.32	3.49	55.18	TSEN15	5579	0.490426
chr19	39156910	3.32	3.48	38.69	ACTN4	18457	0.245419
chr2	241313853	3.32	3.5	20.74	GPC1	61160	-0.339662
chr22	46084859	3.32	3.49	54.25	ATXN10	17105	-0.0981476
chr5	12245744	3.32	3.5	85.56	CTNND2	341514	-0.113766
chr8	124408940	3.32	3.49	32.27	ATAD2	160	0.730657
chr11	27231309	3.31	3.48	20.11	CCDC34	153397	0.0939734
chr17	43250129	3.31	3.47	19.43	HEXIM2	10770	-0.172536
chr17	76349200	3.31	3.47	52.15	SOCS3	6880	-0.0291736
chr20	55654824	3.31	3.47	20.84	BMP7	185935	-0.0674878
chr11	100140442	3.3	3.45	9.43	ARHGAP42	417867	-0.512252
chr11	106914580	3.3	3.45	12.07	GUCY1A2	25255	-0.811249
chr14	23447072	3.3	3.45	20.71	AJUBA	51	0.242001
chr1	65713624	3.3	3.45	33.54	DNAJC6	16725	0.31943
chr6	14500238	3.3	3.46	90.48	CD83	382291	-0.0142907
chr7	157101904	3.3	3.46	29.08	DNAJB6	26096	0.240574
chr7	55035250	3.3	3.46	19.06	EGFR	51389	-0.159146
chr4	55825945	3.29	3.44	28.29	KDR	165736	0.182647
chr9	117453517	3.29	3.44	47.01	C9orf91	79956	-0.175751
chr9	130324281	3.29	3.43	27.31	FAM129B	7011	0.0212568
chr9	137443971	3.29	3.44	28.45	COL5A1	89574	-0.177481
chr20	19973724	3.28	3.42	64.72	NAA20	23961	0.155428
chr2	35687942	3.28	3.43	59.61	CRIM1	895052	0.229524
chr7	63538610	3.28	3.42	50.29	ZNF727	32714	0.396824
chr8	119452105	3.28	3.43	80.43	SAMD12	140941	0.249774
chr1	204265704	3.27	3.4	22.77	PLEKHA6	63265	-1.20541
chr16	83739656	3.27	3.41	28.19	HSBP1	101717	0.0933432
chr5	119940743	3.27	3.41	68.24	PRR16	11965	0.221647
chr6	117490977	3.27	3.42	31.25	VGLL2	95669	0.750185
chr6	121842130	3.27	3.41	27.1	GJA1	85217	0.436452
chr6	83552712	3.27	3.4	31.3	UBE3D	222691	0.00825227
chr9	26293163	3.27	3.41	80.91	CAAP1	599127	-0.0102864
chr10	95506871	3.26	3.37	55.03	LGI1	10620	-1.21967
chr11	111428676	3.26	3.39	32.2	LAYN	16324	0.151853
chr11	68899200	3.26	3.38	21.82	TPCN2	82696	-0.214693
chr1	201531586	3.26	3.37	13.77	CSRP1	52927	0.247128
chr12	47336592	3.26	3.39	26.93	SLC38A4	110326	-0.060527
chr20	42568199	3.26	3.39	17.23	TOX2	6071	-0.272081
chr22	37828428	3.26	3.38	30.98	ELFN2	4848	-0.800809
chr6	37105764	3.26	3.37	35.76	PIM1	32140	-0.193168
chr8	123929983	3.26	3.38	32.98	ZHX2	54284	-0.081473
chr9	112796348	3.26	3.4	19.31	AKAP2	14455	-0.0659835
chr11	10948447	3.25	3.36	24.44	ZBED5	68029	0.0615726
chr11	11998992	3.25	3.35	10.48	DKK3	31063	-0.131541
chr2	235357992	3.25	3.37	17.44	ARL4C	47177	-0.24753
chr5	149295325	3.25	3.34	38.22	PDE6A	28956	-0.351702
chr5	9624495	3.25	3.36	49.4	TAS2R1	5893	-0.0706837
chr9	117929600	3.25	3.35	20.27	2001-12-01	25428	-inf
chrX	31333256	3.25	3.36	46.18	DMD	48112	0.419108
chrX	63142287	3.25	3.35	103.02	ARHGEF9	136786	-0.0813087
chr1	115873382	3.24	3.33	35.75	NGF	7400	0.390066
chr1	154945277	3.24	3.33	21.12	SHC1	1460	-0.129327
chr11	65844268	3.24	3.32	24.84	PACS1	6268	0.0533683
chr1	172530492	3.24	3.33	47.04	SUCO	28060	0.248989
chr18	3794926	3.24	3.32	15.95	DLGAP1	50295	-0.799595
chr2	235336492	3.24	3.34	19.83	ARL4C	68677	-0.24753
chr9	98145869	3.24	3.34	40.39	FANCC	65810	0.490319
chr1	57877172	3.23	3.32	32.03	DAB1	12482	-0.598576
chr18	11120120	3.23	3.31	28.19	PIEZO2	28392	-0.513014
chr3	27594457	3.23	3.31	34.08	SLC4A7	68495	-0.138008
chr4	139180659	3.23	3.32	64.23	SLC7A11	17081	-0.802347
chrX	13416753	3.23	3.31	74.02	ATXN3L	78160	-0.220756
chr10	33527071	3.22	3.3	48.38	NRP1	11779	-0.717526
chr11	12578530	3.22	3.29	10.07	PARVA	104173	0.271383
chr11	73020345	3.22	3.28	31.26	ARHGEF17	936	0.19736
chr15	33066360	3.22	3.28	50.03	GREM1	43393	0.340956
chr16	86642867	3.22	3.29	46.59	FOXL1	30677	0.133149
chr17	68289977	3.22	3.3	74.71	KCNJ2	124226	0.250379
chr2	213316873	3.22	3.29	57.3	ERBB4	22827	-0.0544011
chr2	218416455	3.22	3.3	39.33	DIRC3	204748	NA
chr3	124844789	3.22	3.28	39.97	SLC12A8	5016	-0.946431
chr5	16057597	3.22	3.28	46.8	2011-03-01	120266	1.77004
chr6	137599269	3.22	3.3	31.48	IFNGR1	58608	-0.0842313
chr15	92994847	3.21	3.27	29.14	C15orf32	19962	NA
chr2	47082503	3.21	3.27	27.92	AC016722.2	38592	-0.0818218
chr2	69106642	3.21	3.27	49	BMP10	7918	-inf
chr9	88761821	3.21	3.26	25.05	GOLM1	46682	0.0397277
chr11	65783084	3.2	3.26	18.23	CST6	3697	-0.161747
chr12	82571079	3.2	3.25	66.69	CCDC59	181021	0.178149
chr18	8816444	3.2	3.25	26.47	SOGA2	26697	0.184548
chr19	45959182	3.2	3.24	21.1	ERCC1	5124	0.166428
chr19	48102407	3.2	3.25	107.16	GLTSCR1	8971	0.103405
chr3	52080789	3.2	3.24	44.39	DUSP7	9317	0.0475605
chr8	23608984	3.2	3.26	68.27	NKX2-6	44798	0.0791099
chr9	118378317	3.2	3.24	20.11	2001-12-01	474145	-inf
chr9	78980129	3.2	3.26	36.91	RFK	28844	0.149427
chr9	81481774	3.2	3.25	37.89	PSAT1	569640	-0.246581
chr10	42831854	3.19	3.23	28.36	CCNYL2	117904	0.232051
chr14	105439712	3.19	3.23	6.65	AHNAK2	4907	-0.953246
chr1	56530657	3.19	3.23	42.53	PPAP2B	514509	-0.121208
chr3	37247727	3.19	3.23	21.24	LRRFIP2	29629	-0.00260275
chr7	29325203	3.19	3.22	19.28	CHN2	87771	-0.277827
chr17	63180095	3.18	3.21	28.9	RGS9	46428	-0.0392799
chr19	36673637	3.18	3.21	25.65	COX7A1	29791	0.502099
chrX	139805578	3.18	3.22	27.18	RP1-177G6.2	13571	-0.315675
chr1	114863383	3.17	3.2	55.82	TRIM33	142400	0.110385
chr1	205114043	3.17	3.2	36.22	RBBP5	22825	0.0343699
chr13	105989323	3.17	3.2	43.41	DAOA	129194	-inf
chr15	63189339	3.17	3.21	23.99	TLN2	138475	-0.0761611
chr18	10926188	3.17	3.19	14.62	PIEZO2	70679	-0.513014
chr19	32864836	3.17	3.19	43.69	ZNF507	28136	0.0539889
chr20	45988070	3.17	3.21	17.55	ZMYND8	2428	-0.264871
chr6	122013440	3.17	3.2	32.31	GJA1	256527	0.436452
chr14	20292096	3.16	3.16	26.86	OR4N2	3437	0.162764
chr1	53174164	3.16	3.17	62.8	SELRC1	10051	0.0753844
chr15	58762391	3.16	3.19	48.84	ALDH1A2	3646	0.0750882
chr15	99440248	3.16	3.18	30.57	IGF1R	6603	-0.264895
chr16	73332679	3.16	3.17	34.07	C16orf47	154258	-0.390979
chr2	105941356	3.16	3.17	24.75	TGFBRAP1	5060	0.1017
chr2	39722182	3.16	3.18	36.49	MAP4K3	57654	-0.207902
chr2	47304167	3.16	3.19	21.32	C2orf61	74192	-0.0733144
chr7	34019630	3.16	3.18	41.2	BMPER	74410	0.0411338
chr8	118967715	3.16	3.17	59.56	EXT1	154863	-0.0119213
chr11	122577613	3.15	3.16	8.89	UBASH3B	51155	0.211008
chr18	43531514	3.15	3.16	34.67	EPG5	15651	0.098734
chr5	9234035	3.15	3.15	35.81	SEMA5A	31547	0.149955
chr8	18577796	3.15	3.16	46.33	PSD3	36112	-0.377056
chr10	25052064	3.14	3.14	43.53	ARHGAP21	39392	0.0167369
chr11	100433011	3.14	3.13	7.79	ARHGAP42	125298	-0.512252
chr11	106832444	3.14	3.13	9.01	GUCY1A2	56358	-0.811249
chr12	64311935	3.14	3.14	61.92	SRGAP1	64295	-0.208298
chr17	71010050	3.14	3.13	25.1	SLC39A11	20903	-0.171718
chr18	57385567	3.14	3.15	88.18	CCBE1	20880	-0.391279
chr19	22940951	3.14	3.14	210.74	ZNF99	11758	0.545086
chr19	956981	3.14	3.14	18.43	ARID3A	24397	0.258995
chr3	8532171	3.14	3.15	25.02	LMCD1	11147	-0.303841
chr7	22821222	3.14	3.15	32.98	TOMM7	40666	0.187924
chr19	37130256	3.13	3.12	29.91	ZNF461	27394	0.737025
chr20	46924398	3.13	3.11	23.46	SULF2	508963	-0.611322
chr4	141011515	3.13	3.12	59.9	MAML3	62533	-0.193546
chr5	55574473	3.13	3.12	45.14	ANKRD55	45212	-0.222563
chr6	8180708	3.13	3.11	20.18	EEF1E1	77822	0.474769
chr7	39057276	3.13	3.12	41.21	POU6F2	10793	0.416744
chr11	118493874	3.12	3.1	4.35	PHLDB1	15369	-0.241994
chr17	57232565	3.12	3.09	16.21	SKA2	0	0.414686
chr18	61536790	3.12	3.09	28.29	SERPINB2	2061	-1.72657
chr3	18140644	3.12	3.1	35.12	SATB1	252304	-0.284894
chr5	57133592	3.12	3.11	52.88	ACTBL2	354881	0.150032
chr7	116441309	3.12	3.1	38.02	CAPZA2	9740	-0.15064
chr8	19170213	3.12	3.11	35.05	SH2D4A	840	0.637016
chr9	33946989	3.12	3.1	64.69	UBAP2	1900	0.0138279
chr11	29195377	3.11	3.08	54.61	KCNA4	843118	-0.220191
chr1	94204063	3.11	3.08	12.39	BCAR3	56603	0.11383
chr2	228568289	3.11	3.09	20.17	SLC19A3	521	-0.0151972
chr7	116117113	3.11	3.09	46.46	CAV2	22256	0.00767669
chr1	185940971	3.1	3.07	35.54	HMCN1	199473	-0.638288
chr1	2383315	3.1	3.06	18.72	PLCH2	15508	-0.246765
chr20	10629487	3.1	3.14	34.31	JAG1	13592	-0.0979356
chr21	44918096	3.1	3.08	14.79	SIK1	71013	0.0767347
chr3	116833875	3.1	3.07	70.29	LSAMP	24286	-0.617379
chr5	167242035	3.1	3.07	17.69	TENM2	59952	0.0955716
chr6	43970131	3.1	3.08	50.79	C6orf223	1702	-0.27891
chr8	131537234	3.1	3.06	17.62	ASAP1	81253	-0.0954808
chr9	117909097	3.1	3.07	27.2	2001-12-01	4925	-inf
chr1	101062796	3.09	3.13	25.41	GPR88	59028	-0.794946
chr12	80884271	3.09	3.12	44.61	PTPRQ	21707	1.53533
chr12	87106325	3.09	3.12	47.6	MGAT4C	456156	-inf
chr14	80892222	3.09	3.11	69.57	DIO2	38047	-0.231963
chr15	58624536	3.09	3.11	24.83	ALDH1A2	52999	0.0750882
chr20	38525895	3.09	3.18	26.54	MAFB	791528	-0.968139
chr2	111985512	3.09	3.12	25.7	AC108463.3	11037	0.667026
chr2	227538193	3.09	3.12	24.71	IRS1	126207	0.657442
chr6	164167152	3.09	3.13	16.14	QKI	210965	0.197269
chr7	28200249	3.09	3.12	25.73	JAZF1	20038	0.108836
chr7	55132933	3.09	3.13	22.59	EGFR	44408	-0.159146
chr8	142141244	3.09	3.11	17	DENND3	2291	-0.0995808
chr11	112977399	3.08	3.16	90.17	NCAM1	90441	-0.269938
chr12	53370731	3.08	3.16	19.58	KRT8	26990	-0.33118
chr14	44673431	3.08	3.17	37.31	FSCB	302976	NA
chr16	27773927	3.08	3.17	38.21	GSG1L	121889	-0.501504
chr16	86980147	3.08	3.16	34.03	FOXL1	367957	0.133149
chr17	41669724	3.08	3.15	22.25	ETV4	12661	0.469806
chr18	56257600	3.08	3.15	34.08	ALPK2	38514	0.371442
chr19	11253403	3.08	4.51	37.05	SPC24	12959	0.175789
chr2	228683064	3.08	3.18	27.4	CCL20	4419	-0.0705042
chr3	34053753	3.08	3.17	23.77	PDCD6IP	213563	-0.0618099
chr5	169215243	3.08	3.17	28.19	DOCK2	28447	-0.0664268
chr8	119922840	3.08	3.18	31.71	TNFRSF11B	41524	0.370028
chr8	134045723	3.08	3.15	19.07	TG	15704	-0.798657
chr8	59743002	3.08	3.16	41.62	NSMAF	170524	-0.163633
chr12	52674891	3.07	3.14	20.85	KRT86	6357	-0.496661
chr1	68257520	3.07	3.14	19.09	GNG12	41555	0.175545
chr22	26718664	3.07	3.15	30.33	SEZ6L	24942	0.254653
chr3	182965177	3.07	3.14	71.29	B3GNT5	5780	0.030565
chr8	129121320	3.07	3.14	16.33	TMEM75	160654	-0.208776
chr1	53612067	3.06	3.13	18.31	SLC1A7	3703	-inf
chr15	96111161	3.06	3.13	60.47	AC016251.1	720424	-inf
chr4	5373384	3.06	3.13	53.04	C4orf6	153424	-inf
chr5	8829561	3.06	3.12	56.38	SEMA5A	436021	0.149955
chr7	64437597	3.06	3.13	53.2	ZNF117	13742	0.644212
chr10	14439229	3.05	3.1	38.19	FRMD4A	66271	-0.0867336
chr10	34817354	3.05	3.1	32.91	PARD3	101620	0.172201
chr1	144941413	3.05	3.12	17.29	PDE4DIP	8786	-0.31964
chr11	9385977	3.05	3.12	21.27	IPO7	20117	0.114549
chr12	114165646	3.05	3.11	43.3	RBM19	238390	0.111066
chr12	33948649	3.05	3.12	20.34	ALG10	226492	0.0972904
chr15	63337313	3.05	3.09	55.27	TPM1	1263	0.403989
chr15	67095767	3.05	3.09	19.28	SMAD6	91657	-0.171834
chr15	77437297	3.05	3.11	63.02	TSPAN3	60896	-0.0892628
chr17	70335392	3.05	3.09	26.3	SOX9	218156	-0.482902
chr2	113572052	3.05	3.11	21.27	IL1B	21884	-0.998809
chr4	123704646	3.05	3.11	43.59	FGF2	43142	0.750147
chr4	129162973	3.05	3.12	32.68	PGRMC2	46929	0.318233
chr5	149849363	3.05	3.1	40.33	NDST1	15943	-0.158594
chr5	167340039	3.05	3.1	19.29	TENM2	36974	0.0955716
chr11	101212592	3.04	3.07	9.81	PGR	211262	-0.125538
chr1	67006579	3.04	3.08	28.99	SGIP1	6539	0.378238
chr2	221998918	3.04	3.07	73.34	EPHA4	368287	-0.645449
chr2	39775157	3.04	3.08	18.1	MAP4K3	110629	-0.207902
chr2	47293284	3.04	3.09	24.07	C2orf61	85075	-0.0733144
chr4	148119765	3.04	3.07	42.28	TTC29	252656	-0.739268
chr8	119779234	3.04	3.08	34.83	SAMD12	144925	0.249774
chr8	97155978	3.04	3.07	40.7	GDF6	16967	0.0895047
chr1	244090358	3.03	3.04	55.75	AKT3	75902	0.154984
chr12	65997844	3.03	3.05	37.22	HMGA2	219992	0.210261
chr15	42233925	3.03	3.05	59.82	EHD4	30776	0.149132
chr15	56200185	3.03	3.06	35.27	NEDD4	7592	-0.445649
chr19	41731764	3.03	3.05	25.19	AXL	821	0.237059
chr2	17389949	3.03	3.05	32.33	RAD51AP2	309682	-0.705178
chr22	36764860	3.03	3.06	30.21	MYH9	3628	0.154205
chr3	15688592	3.03	3.04	18.19	BTD	45041	0.0337163
chr5	171023729	3.03	3.06	18.35	CTB-78H18.1	176852	NA
chr5	83545898	3.03	3.06	42.11	EDIL3	134231	-0.0170671
chr10	101151917	3.02	3.03	40.56	GOT1	38210	0.0224908
chr10	29543642	3.02	3.03	47.01	LYZL1	34273	-inf
chr12	65960164	3.02	3.01	29.03	MSRB3	239434	0.199054
chr18	9743684	3.02	3.02	11.36	RAB31	35381	-0.538443
chr21	40393278	3.02	3.02	21.46	PSMG1	162061	0.0881086
chr2	164204851	3.02	3.02	30.04	FIGN	387591	0.015073
chr22	39824768	3.02	3.03	20.32	MGAT3	28506	-0.533821
chr5	158458734	3.02	3.03	19.8	EBF1	67892	-0.616629
chr8	110750090	3.02	3.03	34.51	SYBU	45995	-0.0210318
chr9	126841614	3.02	3.04	27.78	LHX2	66903	0.651461
chr9	35728117	3.02	3.04	14.18	CREB3	4140	0.056769
chrX	106805948	3.02	3.02	28.22	FRMPD3	35997	0.432232
chr16	13401415	3.01	3.01	146.73	SHISA9	405726	0.84002
chr2	38003815	3.01	3.01	19.68	CDC42EP3	38129	-0.064132
chr4	163759996	3.01	3.01	45.66	NAF1	301418	0.247625
chr10	93412356	3	2.99	39.81	PPP1R3C	19470	-0.316627
chr14	54573878	3	2.99	83.43	BMP4	148324	0.898971
chr15	39655540	3	2.98	34.38	C15orf54	112498	-0.375177
chr18	67822025	3	3.01	34.34	RTTN	50862	0.258046
chr20	33113764	3	2.99	20.58	DYNLRB1	9429	0.228157
chr21	40192000	3	3	40.21	ETS2	10365	-0.165317
chr2	213951469	3	3	36.53	IKZF2	61809	0.0264822
chr2	230353889	3	3	40.81	PID1	217813	-0.24611
chr22	36026136	3	2.99	18.17	AL049747.1	4970	-0.233169
chr22	37893274	3	2.98	44.48	CARD10	6738	-0.229561
chr2	69056535	3	2.99	18.29	ARHGAP25	12626	-0.071254
chr5	159510371	3	2.98	49.3	PWWP2A	35983	0.152688
chr9	80620323	3	3	42.51	GNAQ	25122	-0.188205
chrX	135296866	3	2.98	37.51	FHL1	9911	0.0411541
chr10	73526675	2.99	2.97	32.47	C10orf54	6505	-0.0288713
chr13	22157855	2.99	2.96	53.72	EFHA1	20390	0.247297
chr19	9407299	2.99	2.97	50.35	ZNF699	8421	0.893964
chr4	55365643	2.99	2.97	25.34	KIT	158367	0.144071
chr5	32852703	2.99	2.97	24.65	AC026703.1	63683	-0.128697
chr11	108468650	2.98	2.96	8.39	EXPH5	4110	0.549773
chr11	19816884	2.98	2.95	49.49	NAV2	17337	-0.187211
chr1	230240651	2.98	2.96	16.85	GALNT2	37558	0.0779004
chr17	17824788	2.98	2.96	17.06	TOM1L2	49335	-0.0910402
chr8	25864842	2.98	2.95	28.88	EBF2	34087	-0.121713
chr1	172924730	2.97	2.94	25.03	TNFSF18	95251	-0.593892
chr1	68213577	2.97	2.94	16.05	GADD45A	62618	0.445025
chr5	142625653	2.97	2.94	27.72	ARHGAP26	38813	-0.029341
chr6	5126622	2.97	2.94	50.43	PPP1R3G	40827	0.000903686
chr9	111434186	2.97	2.95	30.17	ACTL7B	184978	-inf
chr9	82226068	2.97	2.95	27.94	TLE4	37389	0.243059
chr9	93755221	2.97	2.95	47.27	SYK	165376	-inf
chr11	120302962	2.96	2.93	11.54	AP000758.1	27010	0.0281563
chr11	9928230	2.96	2.92	35.18	SBF2	67005	0.0225497
chr1	202205126	2.96	2.91	13.8	LGR6	21768	-1.03149
chr14	51835545	2.96	2.91	45.66	FRMD6	120235	0.659484
chr14	69408756	2.96	2.92	25.07	ACTN1	5434	0.3527
chr15	33117129	2.96	2.93	34.2	FMN1	63251	-0.0745308
chr1	53914860	2.96	2.93	21.16	DMRTB1	10137	NA
chr17	15194150	2.96	2.93	35.44	PMP22	25432	0.243282
chr5	28962109	2.96	2.92	39.86	CDH9	1840777	NA
chr6	11650644	2.96	2.92	21.14	ADTRP	85170	-0.0159654
chr7	5463720	2.96	2.92	64.89	TNRC18	468	0.188741
chr8	49321198	2.96	2.91	49.46	EFCAB1	321075	0.800232
chr9	130283810	2.96	2.93	20.94	FAM129B	47482	0.0212568
chrX	3190111	2.96	2.91	174.69	CXorf28	175	-0.497559
chr10	79110611	2.95	2.96	35.18	KCNMA1	240440	-0.299671
chr13	111055857	2.95	2.96	39.74	COL4A2-AS2	64831	0.179841
chr14	105491337	2.95	2.96	12.73	CDCA4	3777	0.410765
chr3	18336862	2.95	2.96	26.11	SATB1	56086	-0.284894
chr3	8911592	2.95	2.97	26.89	RAD18	32415	0.335322
chr4	35023073	2.95	2.9	30.19	ARAP2	1189219	-0.0851792
chr4	57947638	2.95	2.96	26.45	IGFBP7	28838	0.0191841
chr5	165361391	2.95	2.97	28.52	TENM2	1350338	0.0955716
chr7	79125001	2.95	2.9	76.92	MAGI2	42036	-0.207844
chr7	92533776	2.95	2.97	18.76	CDK6	67793	0.720735
chr11	108190367	2.94	2.95	12.23	ATM	35093	-0.0979989
chr11	6453233	2.94	2.94	27.46	HPX	8986	0.314731
chr1	205180858	2.94	2.93	15.77	DSTYK	56	-0.141952
chr1	227843112	2.94	2.95	51.12	SNAP47	73171	0.358856
chr16	70887567	2.94	2.94	14.13	VAC14	52428	-0.0512217
chr1	79297596	2.94	2.95	30.32	ELTD1	85899	-0.941543
chr19	43355723	2.94	2.95	32.86	PSG8	4045	0.301036
chr3	187237594	2.94	2.93	48.55	SST	150518	-inf
chr3	8361850	2.94	2.94	26.02	LMCD1	181468	-0.303841
chr4	26328565	2.94	2.93	40.05	RBPJ	3998	-0.0395244
chr5	122455268	2.94	2.95	15.85	PRDM6	30377	0.127475
chr5	148637709	2.94	2.93	18.69	AFAP1L1	13650	-0.0503126
chr9	111397241	2.94	2.94	32.95	ACTL7B	221923	-inf
chr13	72865597	2.93	2.91	53.22	DACH1	424192	0.769308
chr1	59314582	2.93	2.91	13.98	JUN	64722	0.124067
chr1	64128736	2.93	2.91	11.24	PGM1	39897	-0.116732
chr1	76704075	2.93	2.93	28.65	ST6GALNAC3	163596	-0.151066
chr17	75121684	2.93	2.91	25.71	SEC14L1	2196	0.0365714
chr7	21681424	2.93	2.92	28.14	DNAH11	98516	0.468741
chr7	23640053	2.93	2.92	60.35	CCDC126	2198	0.0803177
chr7	84765426	2.93	2.92	75.65	SEMA3D	14100	0.423921
chr11	102739156	2.92	2.9	15.16	MMP3	24547	-0.50947
chr19	1265552	2.92	2.9	14.69	CIRBP	1025	-0.0856574
chr6	3247563	2.92	2.91	18.41	PSMG4	11490	-0.104669
chr7	130013899	2.92	2.9	17.48	CPA1	6206	-0.0425623
chr16	83723083	2.91	2.89	27.22	HSBP1	118290	0.0933432
chr16	86389329	2.91	2.88	22.94	FOXF1	154729	-0.224569
chr17	37036306	2.91	2.89	28.06	LASP1	6088	0.036361
chr17	44342183	2.91	2.88	8.97	LRRC37A	27841	-0.057007
chr2	71858944	2.91	2.9	17.82	DYSF	165037	-0.537783
chr3	182012246	2.91	2.88	26.68	ATP11B	498967	-0.00449747
chr3	29736473	2.91	2.89	47.17	RBMS3	413291	-0.0363032
chr5	151120046	2.91	2.9	13.37	ATOX1	11558	0.0827891
chr5	158128614	2.91	2.89	28.47	EBF1	398012	-0.616629
chr6	142853049	2.91	2.88	25.85	GPR126	141525	0.365381
chr9	117041315	2.91	2.88	13.36	ORM1	43946	NA
chr11	2555147	2.9	2.87	25.36	KCNQ1	71955	-inf
chr11	36477398	2.9	2.87	12.25	TRAF6	54333	0.0400596
chr11	69051692	2.9	2.86	31.72	MYEOV	9838	0.663497
chr1	172887259	2.9	2.86	31.1	TNFSF18	132722	-0.593892
chr17	3793566	2.9	2.87	16.42	CAMKK1	396	-1.41343
chr1	95100653	2.9	2.87	20.42	F3	93222	0.364454
chr4	169555633	2.9	2.86	37.6	PALLD	2790	-0.0654125
chr4	5039898	2.9	2.87	47.28	STK32B	13196	-0.147156
chr7	104838767	2.9	2.86	24.39	SRPK2	55909	-0.253276
chr11	65670821	2.89	2.84	16.98	FOSL1	2702	-0.0445067
chr16	2885934	2.89	2.86	43.73	ZG16B	5490	-0.928872
chr17	54518886	2.89	2.85	115.86	NOG	152099	0.616458
chr1	79338698	2.89	2.85	28.29	ELTD1	44797	-0.941543
chr18	11176589	2.89	2.85	24.95	PIEZO2	27927	-0.513014
chr8	32085270	2.89	2.85	46.03	NRG1	320383	0.334216
chr9	132096470	2.89	2.85	19.05	IER5L	155855	-0.809815
chr11	118306891	2.88	2.82	4.49	MLL	239	-0.0892453
chr12	27768367	2.88	2.83	45.5	PPFIBP1	16011	-0.190047
chr14	94840244	2.88	2.83	18.57	SERPINA1	14607	-1.06973
chr15	65158455	2.88	2.84	22.5	AC069368.3	24233	-0.37114
chr16	70414591	2.88	2.84	18.18	ST3GAL2	19875	-0.115389
chr16	82663356	2.88	2.83	43.03	CDH13	2583	-0.284846
chr17	54777012	2.88	2.82	19.4	NOG	105877	0.616458
chr17	66380133	2.88	2.83	26.68	PRKAR1A	29556	-0.165314
chr1	98465080	2.88	2.84	16.29	DPYD	78400	0.11721
chr20	43299696	2.88	2.83	9.72	ADA	19238	-0.220956
chr2	122786203	2.88	2.84	35.08	TSN	272381	0.301914
chr9	73216213	2.88	2.82	15.92	KLF9	186598	-0.554352
chr9	84353158	2.88	2.82	24.06	TLE1	48863	0.145212
chr2	237678692	2.87	2.82	16.36	CXCR7	200333	-1.23054
chr3	123469740	2.87	2.81	38.26	MYLK	42873	-0.0749356
chr3	168830125	2.87	2.8	41.35	MECOM	15622	-0.0948901
chr4	54948509	2.87	2.81	17.96	CHIC2	17577	0.34032
chr5	159191536	2.87	2.81	42.82	ADRA1B	152179	-0.175201
chr5	159408890	2.87	2.81	33.92	TTC1	27155	0.132739
chr2	100498560	2.86	2.8	24.02	AFF3	222357	-0.110207
chr7	29762973	2.86	2.8	27.55	WIPF3	83054	-0.462545
chr1	1296134	2.85	2.78	13.26	MXRA8	2136	-0.139365
chr1	16470498	2.85	2.79	15.84	EPHA2	12009	0.398651
chr12	57527240	2.85	2.79	18.61	STAT6	1243	-0.431729
chr14	54466012	2.85	2.79	63.64	BMP4	40458	0.898971
chr3	29227850	2.85	2.8	120.17	RBMS3	94548	-0.0363032
chr5	145305121	2.85	2.79	23.46	SH3RF2	10946	0.322822
chr6	56674064	2.85	2.79	40.1	DST	23312	-0.315835
chr6	5940960	2.85	2.79	53.8	NRN1	66165	0.050592
chr7	43562394	2.85	2.78	17.89	HECW1	43067	-0.579663
chr7	5367159	2.85	2.78	100.24	TNRC18	5275	0.188741
chr8	119453094	2.85	2.8	41.83	SAMD12	139952	0.249774
chr1	15068942	2.84	2.77	25.1	KAZN	143654	0.0966957
chr1	202003963	2.84	2.77	28.49	ELF3	24116	-0.926269
chr1	27865479	2.84	2.77	23.63	WASF2	48735	0.546809
chr20	40020587	2.84	2.77	15.82	EMILIN3	25045	0.49288
chr3	133252001	2.84	2.78	30.08	CDV3	40498	0.107488
chr11	40467211	2.83	2.77	35.43	LRRC4C	151472	-0.27262
chr12	91290165	2.83	2.76	29.54	CCER1	58713	NA
chr15	60663680	2.83	2.76	28.14	ANXA2	2949	0.0971568
chr18	55480645	2.83	2.76	38.65	ATP8B1	10243	0.013196
chr4	129259980	2.83	2.75	46.85	PGRMC2	49921	0.318233
chr5	151109403	2.83	2.75	44.82	ATOX1	22201	0.0827891
chr6	12709494	2.83	2.76	26.87	PHACTR1	8324	-0.202939
chr6	145631296	2.83	2.76	62.89	EPM2A	376061	-0.14837
chr6	37498977	2.83	2.76	57.86	CCDC167	31204	0.164124
chr1	115677984	2.82	2.72	14.82	TSPAN2	45788	-0.124704
chr1	116088996	2.82	2.72	12.34	VANGL1	95503	0.0630438
chr1	17516620	2.82	2.75	13.73	PADI1	14926	0.129589
chr11	95254465	2.82	2.74	7.05	FAM76B	265429	0.105162
chr1	208547840	2.82	2.72	52.36	PLXNA2	130100	-0.209341
chr12	12420078	2.82	4.39	16.3	LRP6	57	-0.173356
chr12	13027550	2.82	2.74	31	GPRC5A	16091	0.130904
chr1	242250228	2.82	2.73	44.13	MAP1LC3C	87778	-0.929609
chr12	60331135	2.82	2.74	66.87	SLC16A7	168220	-0.0897132
chr12	71950920	2.82	2.75	19.16	THAP2	105794	-0.0894576
chr14	20385608	2.82	2.73	36.16	OR4K5	3058	NA
chr14	93509970	2.82	2.72	27.72	ITPK1	22658	0.116905
chr1	56184599	2.82	2.74	46.37	USP24	503485	-0.124786
chr19	15218083	2.82	2.74	35.04	SYDE1	56	0.428644
chr20	15467844	2.82	2.74	45.55	MACROD2	290265	-0.512887
chr2	38030200	2.82	2.72	24.16	CDC42EP3	64514	-0.064132
chr3	159451388	2.82	2.73	121.75	IQCJ-SCHIP1	30039	0.374255
chr4	147177181	2.82	2.75	99.27	RP11-6L6.2	31397	0.620869
chr7	82172231	2.82	2.73	35.7	CACNA2D1	99042	0.550068
chr11	101557464	2.81	2.7	7.49	TRPC6	102730	1.67438
chr1	208683722	2.81	2.72	17.39	PLXNA2	265982	-0.209341
chr1	27099391	2.81	2.71	15.87	ARID1A	0	0.203348
chr12	76686285	2.81	2.7	15.63	BBS10	55862	-0.271779
chr15	57649032	2.81	2.71	26.32	CGNL1	19596	-0.222252
chr15	88782474	2.81	2.7	17.52	NTRK3	13304	-0.445149
chr17	79367847	2.81	2.71	13.88	RP11-1055B8.6	1353	-0.487148
chr2	227348864	2.81	2.71	36.64	IRS1	315536	0.657442
chr3	170520409	2.81	2.7	80.94	RPL22L1	67338	0.347271
chr5	148345599	2.81	2.7	17.52	SH3TC2	42500	0.309175
chr6	30812033	2.81	2.71	19.71	DDR1	32090	-0.74759
chr1	203720407	2.8	2.69	30	LAX1	13822	-inf
chr13	28914841	2.8	2.69	69.48	FLT1	5510	0.123483
chr22	36858366	2.8	2.69	20.64	TXN2	18946	0.330885
chr3	194319788	2.8	2.69	32.28	TMEM44	16542	-0.322105
chr3	50302329	2.8	2.69	11.1	GNAI2	13148	-0.177477
chr4	7846531	2.8	2.7	43.87	AFAP1	27203	0.172232
chr6	112543400	2.8	2.69	106	LAMA4	30312	-0.325594
chr10	34988124	2.79	2.68	56.67	PARD3	116050	0.172201
chr1	20930904	2.79	2.68	48.74	CDA	15388	0.355704
chr12	82282296	2.79	2.68	79.49	PPFIA2	128889	-0.543759
chr17	73696685	2.79	2.67	14.57	SAP30BP	7984	0.234296
chr17	77224892	2.79	2.67	16.93	RBFOX3	6920	0.28321
chr18	11500585	2.79	2.67	22.02	GNAL	188295	-0.414199
chr20	62066405	2.79	2.67	17.14	KCNQ2	37511	0.359191
chr6	148762369	2.79	2.68	25.84	SASH1	98565	-0.0842911
chr8	127592597	2.79	2.67	23.21	FAM84B	21884	0.315205
chr8	67429843	2.79	2.67	30.09	C8orf46	23906	0.0119768
chr8	74292511	2.79	2.68	30.81	RDH10	83185	-0.0130243
chr10	115057169	2.78	2.65	36.95	TCF7L2	146252	0.0839512
chr11	109454947	2.78	2.65	11.45	C11orf87	162026	0.116345
chr1	152383347	2.78	2.65	13.02	CRNN	3317	0.489714
chr12	120524842	2.78	4.27	26.14	RAB35	11977	0.0508107
chr12	3382630	2.78	2.66	12.49	TSPAN9	72214	-0.327014
chr12	96043374	2.78	2.66	22.9	USP44	98033	-0.12738
chr1	68036362	2.78	2.66	26.42	GADD45A	114307	0.445025
chr17	46550621	2.78	2.66	24.57	SKAP1	42965	-0.597627
chr2	206186199	2.78	2.66	41.73	NRP2	360950	-0.286513
chr3	48633103	2.78	2.65	12.85	COL7A1	328	-0.679217
chr5	159332674	2.78	2.66	29.74	ADRA1B	11041	-0.175201
chr6	30737566	2.78	2.65	23.33	IER3	25160	-0.341631
chr11	12915559	2.77	2.64	8.94	TEAD1	14494	0.664826
chr14	100211053	2.77	2.64	24.02	EML1	6892	-0.222168
chr15	80786809	2.77	2.65	42.98	ARNT2	53153	0.0510447
chr17	15857784	2.77	2.64	26.8	ADORA2B	9478	-0.0248146
chr18	56252187	2.77	2.63	38.58	ALPK2	43927	0.371442
chr19	46181193	2.77	2.63	27.88	GIPR	7604	-0.934153
chr20	24981233	2.77	2.63	23.07	APMAP	7543	0.0946711
chr3	22286813	2.77	2.63	28.83	ZNF385D	493811	0.0939953
chr5	166636112	2.77	2.64	133.09	TENM2	75617	0.0955716
chr7	77441390	2.77	2.63	36.75	PHTF2	13097	0.66342
chr8	122176494	2.77	2.64	21.49	SNTB1	350906	-0.579374
chr1	21777896	2.76	2.62	180.36	NBPF3	6384	0.18355
chr14	95688725	2.76	2.61	10.85	CLMN	28013	0.19004
chr16	4994984	2.76	2.62	25.65	PPL	7773	-0.56197
chr19	11057848	2.76	2.61	38.78	SMARCA4	13675	0.103553
chr2	159314744	2.76	2.61	21.47	PKP4	1045	0.492913
chr22	28538523	2.76	2.62	45.34	TTC28	48325	-0.13624
chr7	100400035	2.76	2.61	16.53	EPHB4	24627	-0.0714342
chr7	41229641	2.76	2.63	19.39	INHBA	510491	0.544021
chr7	83654801	2.76	2.61	33.38	SEMA3A	169341	-0.500536
chr8	102300393	2.76	2.62	35.81	ZNF706	81897	-0.218238
chrX	39756988	2.76	2.62	20.81	BCOR	165127	-0.0191102
chr10	42984083	2.75	2.59	35.97	CCNYL2	33846	0.232051
chr12	47180670	2.75	2.59	39.26	SLC38A4	17508	-0.060527
chr15	57778246	2.75	2.6	25.5	GCOM1	105785	0.0610538
chr15	76726277	2.75	2.6	46.81	ISL2	96423	0.38159
chr16	1795701	2.75	2.59	26.63	NME3	25720	-0.115155
chr17	75467359	2.75	2.6	25.02	2009-09-01	3891	-0.441425
chr18	39520637	2.75	2.59	40.63	PIK3C3	14459	0.0104495
chr2	120861771	2.75	2.6	30.56	EPB41L5	85035	-0.06529
chr2	205530221	2.75	2.61	27.05	PARD3B	119423	0.171051
chr7	134464236	2.75	2.6	17.39	CALD1	0	0.556201
chr7	142191249	2.75	2.59	29.01	PRSS58	233296	NA
chr7	78912701	2.75	2.6	60.01	MAGI2	170010	-0.207844
chr11	109301868	2.74	2.58	9.59	C11orf87	8947	0.116345
chr11	122768732	2.74	2.57	8.44	C11orf63	12191	-0.292629
chr1	204288822	2.74	2.58	26.16	PLEKHA6	40147	-1.20541
chr1	245986530	2.74	2.57	21.57	KIF26B	312151	-0.64533
chr16	69564749	2.74	2.57	22.86	NFAT5	34173	-0.29658
chr17	40672200	2.74	2.58	31.74	NAGLU	15915	-0.349035
chr17	73681257	2.74	2.57	14.87	SAP30BP	6792	0.234296
chr18	42231602	2.74	2.58	61.85	SETBP1	28461	-0.0233393
chr2	190799005	2.74	2.58	62.8	PMS1	76802	0.147974
chr6	37693937	2.74	2.57	20.14	MDGA1	26780	0.302024
chr10	62174741	2.73	2.56	22.26	ANK3	25178	-0.732426
chr11	59474486	2.73	2.56	21.64	STX3	6368	0.170362
chr14	34459212	2.73	2.56	48.68	EGLN3	38850	-0.203744
chr16	3071925	2.73	2.56	28.52	TNFRSF12A	1470	0.184384
chr18	14827180	2.73	2.55	27.51	ANKRD30B	78686	0.607913
chr19	41732092	2.73	4.33	42.69	AXL	493	0.237059
chr19	44377406	2.73	2.56	48.91	ZNF404	6810	0.782819
chr2	216393458	2.73	2.57	27.88	FN1	92488	-0.0214349
chr22	27511949	2.73	2.55	54.76	CRYBA4	493946	NA
chr2	233254235	2.73	2.55	24.83	ALPP	10916	0.0790911
chr3	151023086	2.73	2.55	26.33	GPR87	11579	-0.148704
chr7	57609859	2.73	2.56	32.16	ZNF716	99901	0.565631
chr1	183850961	2.72	2.53	27.13	GLT25D2	64716	0.400974
chr12	94179203	2.72	2.55	40.77	CRADD	106577	0.0794394
chr13	20994238	2.72	2.55	22.03	CRYL1	105683	-0.674526
chr15	83955116	2.72	2.54	17.45	BNC1	1575	0.230269
chr18	7158435	2.72	2.55	11.41	LAMA1	40547	-0.322076
chr2	28806984	2.72	2.54	18.46	PLB1	17727	-1.00455
chr3	129607789	2.72	2.53	60.63	TMCC1	4530	-0.237945
chr6	29415645	2.72	2.54	25.79	OR10C1	8487	NA
chr7	80513000	2.72	2.53	38.88	SEMA3C	35424	-0.550395
chr7	82374639	2.72	2.54	22.32	PCLO	205350	0.527113
chr8	25053060	2.72	2.54	22.96	DOCK5	10605	-1.03283
chrX	103168446	2.72	2.54	28.95	TMSB15B	4958	0.0427674
chr10	21581824	2.71	2.52	68.54	NEBL	118633	-1.18843
chr11	119465602	2.71	2.52	6.21	PVRL1	133586	-0.0163161
chr12	1583494	2.71	2.52	40.38	WNT5B	55488	0.19643
chr12	89746442	2.71	2.52	22.05	DUSP6	93	0.768991
chr14	80052439	2.71	2.52	54.02	NRXN3	306115	0.399113
chr1	53914415	2.71	2.53	17.47	DMRTB1	10582	NA
chr15	85857607	2.71	2.52	35.87	AKAP13	66136	-0.0576698
chr4	53601409	2.71	2.53	30.3	ERVMER34-1	10404	-inf
chr11	100799449	2.7	2.51	11.84	ARHGAP42	15143	-0.512252
chr1	14813119	2.7	2.5	54.95	KAZN	112006	0.0966957
chr1	20085012	2.7	2.51	20.78	TMCO4	40750	-0.156393
chr1	203954403	2.7	2.51	23.61	SOX13	88254	-0.371363
chr17	54674910	2.7	2.52	22.53	NOG	3775	0.616458
chr19	32864154	2.7	2.51	38.59	ZNF507	27454	0.0539889
chr2	120810400	2.7	2.51	32.63	EPB41L5	33664	-0.06529
chr5	149140340	2.7	2.51	15.76	PPARGC1B	11088	-0.075272
chr6	44635159	2.7	2.5	55.03	AL133262.1	234364	0.201528
chr9	84108210	2.7	2.5	38.62	TLE1	120152	0.145212
chr11	12108052	2.69	2.49	10.05	MICAL2	7416	-0.175746
chr1	115843342	2.69	2.5	21.33	NGF	37440	0.390066
chr14	99684798	2.69	2.5	18.74	BCL11B	52692	-0.379163
chr18	3368311	2.69	2.49	16.05	TGIF1	43220	-0.213667
chr2	227296180	2.69	2.49	48.38	IRS1	368220	0.657442
chr3	144083861	2.69	2.5	180.52	C3orf58	391336	0.45269
chr1	200226565	2.68	2.48	16.47	SMIM16	116280	0.114717
chr12	71791330	2.68	2.49	52.93	LGR5	42145	0.959601
chr6	113967003	2.68	2.49	39.55	MARCKS	211463	-0.057985
chr6	72188677	2.68	2.49	33.73	OGFRL1	190096	0.231938
chr10	54079087	2.67	2.48	34.2	DKK1	4956	0.0861809
chr11	9634845	2.67	2.48	20.17	WEE1	26509	0.275666
chr1	221891977	2.67	2.48	87.08	DUSP10	18750	-0.72271
chr12	94566979	2.67	2.47	20.73	PLXNC1	15027	-1.09059
chr14	23083256	2.67	2.47	44.22	ABHD4	14153	-0.396719
chr20	11795146	2.67	2.48	33.41	BTBD3	76150	0.282934
chr14	100305315	2.66	2.46	37.57	EML1	0	-0.222168
chr15	85897865	2.66	2.46	23.69	AKAP13	25878	-0.0576698
chr1	67030203	2.66	2.46	18.78	SGIP1	30163	0.378238
chr1	7359541	2.66	2.47	19.02	CAMTA1	436852	0.113746
chr1	85796061	2.66	2.47	17.01	BCL10	53213	-0.0733357
chr20	43717139	2.66	2.46	15.76	KCNS1	12536	0.108074
chr20	57226261	2.66	4.25	10	STX16	0	-0.0395089
chr2	127372311	2.66	2.47	82.49	GYPC	41123	-0.271979
chr6	106056947	2.66	2.47	22.35	PREP	205913	0.0494279
chr8	101801351	2.66	2.47	32.93	PABPC1	66239	0.209914
chr11	12562697	2.65	2.44	10.17	PARVA	88340	0.271383
chr15	67289725	2.65	2.46	58.03	SMAD3	66301	-0.37324
chr16	13401253	2.65	2.45	43.5	SHISA9	405564	0.84002
chr1	92366302	2.65	2.44	22.87	TGFBR3	5515	-0.00633497
chr19	48991422	2.65	2.46	17.15	CYTH2	15738	-0.0987042
chr20	36763244	2.65	2.45	12	TGM2	30353	-0.376687
chr2	227343263	2.65	2.46	12.42	IRS1	321137	0.657442
chr3	9005149	2.65	4.36	9.86	RAD18	0	0.335322
chr4	124753609	2.65	2.45	70.49	SPRY1	432411	0.527186
chr7	56535076	2.65	2.45	43.9	NUPR1L	350908	-0.717919
chr8	48425202	2.65	2.45	32.2	KIAA0146	72164	0.0461336
chr11	12399066	2.64	2.44	11.23	PARVA	0	0.271383
chr11	46316377	2.64	2.44	25.83	CREB3L1	225	-0.592872
chr12	95173486	2.64	2.42	23.72	TMCC3	129073	-0.596295
chr13	20878020	2.64	2.43	21.27	GJB6	71411	NA
chr1	39864508	2.64	2.44	26.99	KIAA0754	11568	0.132583
chr18	54491420	2.64	2.44	37.77	WDR7	66569	-0.0653738
chr19	21909658	2.64	2.43	109.4	ZNF100	23781	0.757133
chr21	42818687	2.64	2.43	43.88	MX1	14971	-0.41418
chr2	16512003	2.64	2.43	14.67	FAM49A	292266	-0.376637
chr2	218235286	2.64	2.43	32.86	DIRC3	385917	NA
chr2	239348366	2.64	2.44	19.27	ASB1	12646	0.238133
chr3	159450773	2.64	2.42	34.94	IQCJ-SCHIP1	30654	0.374255
chr5	148442888	2.64	2.43	16.38	SH3TC2	126	0.309175
chr6	3912340	2.64	2.43	15.74	FAM50B	62643	-0.0274653
chr9	35906149	2.64	2.42	11.51	HRCT1	0	-0.427879
chr10	23689026	2.63	2.41	37.69	OTUD1	39097	0.0678572
chr12	1459677	2.63	2.42	28.39	ERC1	57606	-0.683622
chr12	1585359	2.63	2.42	17.92	WNT5B	53623	0.19643
chr1	221508962	2.63	2.41	28.49	DUSP10	401765	-0.72271
chr12	4226034	2.63	2.42	25.95	CCND2	156829	0.118169
chr12	76371868	2.63	2.41	22.89	PHLDA1	53441	-0.575983
chr15	35018748	2.63	2.42	56.44	GJD2	28343	-0.112648
chr1	58861223	2.63	2.41	18.99	OMA1	143192	-0.142871
chr19	45311605	2.63	2.41	17.9	BCAM	658	0.020823
chr5	121425473	2.63	2.41	41.48	LOX	11418	0.139795
chr6	105073610	2.63	2.41	23.5	HACE1	151281	0.139543
chr1	156100173	2.62	2.4	18.06	LMNA	3504	-0.326918
chr11	87184442	2.62	2.4	31.04	TMEM135	435285	-0.0675311
chr16	81439603	2.62	2.4	17.05	CMIP	39097	0.129887
chr18	56672745	2.62	2.4	56.08	ZNF532	84915	-0.24075
chr6	75915937	2.62	2.4	20.21	COL12A1	95	0.205635
chr7	45925325	2.62	2.4	15.69	IGFBP1	2556	0.195807
chr8	103801317	2.62	2.4	19.9	AZIN1	74964	0.190867
chr11	28858043	2.61	2.39	51.29	METTL15	726109	-0.116473
chr1	153936674	2.61	2.39	16.86	SLC39A1	551	0.261975
chr11	8741076	2.61	2.38	15.59	ST5	311	-0.578099
chr18	44869834	2.61	2.38	63.91	SKOR2	94205	NA
chr19	2201002	2.61	2.39	48.23	DOT1L	6361	0.485944
chr20	49982436	2.61	2.39	13.46	NFATC2	176747	-0.433553
chr2	173694174	2.61	2.38	20.79	RAPGEF4	7796	-0.48313
chr2	232651112	2.61	4.2	14.14	COPS7B	0	0.201482
chr2	86225433	2.61	2.38	26.8	POLR1A	107770	0.100199
chr7	63680290	2.61	2.39	29.36	ZNF679	8487	0.516971
chr9	79481901	2.61	2.39	15.08	PRUNE2	39025	-0.347394
chr10	3867640	2.6	2.36	26.93	KLF6	40092	-0.0923327
chr10	74524161	2.6	2.37	74.58	MCU	71709	-0.0363121
chr1	16702240	2.6	2.38	51.33	SZRD1	8405	0.23706
chr1	215922957	2.6	2.36	16.92	KCTD3	147370	-0.0625661
chr1	233004874	2.6	2.38	26.5	MAP10	64156	-0.265049
chr17	25861332	2.6	2.37	23.15	KSR1	48540	-0.613483
chr1	7531979	2.6	2.36	26.98	CAMTA1	264414	0.113746
chr17	69409159	2.6	2.37	48.23	AC007461.1	626930	-1.00013
chr20	46070107	2.6	2.37	19.33	NCOA3	60419	-0.0748545
chr3	174048304	2.6	2.38	36.29	NAALADL2	110398	0.0465259
chr5	106893187	2.6	2.36	21.19	EFNA5	113066	0.346435
chr5	151121409	2.6	2.36	42.75	ATOX1	10195	0.0827891
chr5	5340623	2.6	2.37	13.04	KIAA0947	82109	0.0549879
chr6	11196855	2.6	2.36	32.13	NEDD9	35961	0.347374
chr7	157357577	2.6	2.37	43.83	AC006372.1	39025	-inf
chr8	89952384	2.6	2.37	97.95	MMP16	612055	-0.602257
chrX	32589876	2.6	2.36	101.55	DMD	223174	0.419108
chr12	124657390	2.59	2.34	29.51	FAM101A	116245	-0.0606274
chr1	25039839	2.59	2.35	16.25	CLIC4	31934	-0.0397997
chr12	97256307	2.59	2.34	40.92	NEDD1	44619	0.336075
chr13	33837819	2.59	2.35	41.35	STARD13	21998	0.239645
chr14	23450097	2.59	4.12	34.54	AJUBA	623	0.242001
chr14	94451677	2.59	2.34	13.8	ASB2	8465	-0.645301
chr1	82148313	2.59	2.35	75.95	LPHN2	17067	-0.119792
chr19	34559089	2.59	2.34	31.87	RPS4XP21	25085	0.256288
chr19	44351617	2.59	2.35	27.46	ZNF283	19188	0.53944
chr2	121371463	2.59	2.34	18.72	GLI2	122285	-0.00870995
chr22	27598856	2.59	2.34	25.88	CRYBA4	580853	NA
chr9	108674051	2.59	2.34	30.62	TMEM38B	190008	0.0401222
chr9	120700541	2.59	2.35	22.25	TLR4	233816	0.0221171
chr9	97633717	2.59	2.35	18.85	C9orf3	71184	0.110003
chr11	109817146	2.58	2.33	5.47	ZC3H12C	146866	-0.0389311
chr11	35643866	2.58	2.32	32.8	FJX1	4056	0.291745
chr1	218879700	2.58	2.37	45.78	C1orf143	196187	0.53157
chr12	5918338	2.58	2.33	21.91	ANO2	69129	0.187245
chr17	45383095	2.58	2.32	27.77	EFCAB13	17486	-0.0333791
chr19	21909833	2.58	2.33	28.32	ZNF100	23606	0.757133
chr19	38294209	2.58	2.33	18.72	ZNF573	13656	0.494399
chr21	46471152	2.58	2.33	59.99	AP001579.1	21700	0.198098
chr9	112749152	2.58	2.38	66.74	AKAP2	61651	-0.0659835
chr9	4137382	2.58	2.33	167.7	GLIS3	7736	0.0464161
chr1	204263703	2.57	2.36	21.14	PLEKHA6	65266	-1.20541
chr15	61391436	2.57	2.36	16.47	RORA	130007	-0.128521
chr18	10230317	2.57	2.37	12.33	APCDD1	224233	-0.151882
chr19	21366412	2.57	2.37	39.45	ZNF431	41457	0.943473
chr19	38102901	2.57	2.36	81.42	ZNF540	16672	0.935625
chr20	24631962	2.57	2.37	29.32	SYNDIG1	182052	-0.391469
chr2	224822153	2.57	2.37	13.59	MRPL44	0	0.24942
chr6	45576967	2.57	2.36	51.89	RUNX2	186670	-0.402047
chr7	13960057	2.57	2.37	40.97	ETV1	65934	-0.0454428
chr9	134484023	2.57	2.37	12.09	RAPGEF1	13127	-0.198443
chr14	62031570	2.56	2.35	15.49	RP11-47I22.3	5669	-0.0179537
chr15	52120991	2.56	2.36	15.59	TMOD3	759	0.0927278
chr1	7361220	2.56	2.36	38.7	CAMTA1	435173	0.113746
chr2	221090072	2.56	2.35	41.82	SLC4A3	594145	-0.0805276
chr22	27507027	2.56	2.35	16.42	CRYBA4	489024	NA
chr5	10885309	2.56	2.36	21.34	DAP	123850	0.0955103
chr12	75728286	2.55	2.35	17.54	GLIPR1L1	58	-0.0615695
chr1	85993073	2.55	2.34	10.19	DDAH1	50898	0.523591
chr2	163783221	2.55	2.34	55.39	KCNH7	87906	1.24466
chr2	95982710	2.55	2.35	31.77	KCNIP3	6665	-0.298869
chr6	154708750	2.55	2.35	56	IPCEF1	30749	-0.176132
chr9	110037332	2.55	2.35	34.78	RAD23B	8011	0.135203
chrX	39767561	2.55	2.35	29.86	BCOR	154554	-0.0191102
chr11	108472023	2.54	2.34	9.27	EXPH5	7483	0.549773
chr11	71856272	2.54	2.34	36.28	FOLR3	9303	-0.139077
chr1	230258348	2.54	2.34	51.3	GALNT2	55255	0.0779004
chr15	82425267	2.54	2.34	27.96	RP11-597K23.2	44160	-0.947386
chr17	15281231	2.54	2.33	16.63	TEKT3	36198	-0.0707988
chr17	47224457	2.54	2.34	58.64	B4GALNT2	14053	0.292042
chr18	6785192	2.54	2.33	23.18	ARHGAP28	3226	-0.196933
chr19	7462854	2.54	2.33	26.02	ARHGEF18	2741	0.139743
chr7	90893721	2.54	2.33	13.97	FZD1	0	0.442603
chr1	16471826	2.53	2.36	17.48	EPHA2	10681	0.398651
chr1	173012263	2.53	2.37	48.64	TNFSF18	7718	-0.593892
chr12	66173042	2.53	2.38	42.12	HMGA2	44794	0.210261
chr15	48859019	2.53	2.38	56.37	FBN1	78824	-0.64064
chr1	59221389	2.53	2.37	12.54	JUN	28321	0.124067
chr16	3989556	2.53	2.33	73.91	ADCY9	49370	-0.111462
chr16	84534843	2.53	2.36	16.06	KIAA1609	3309	-0.14217
chr1	75000109	2.53	2.38	21.72	LRRC53	21736	NA
chr17	67265818	2.53	2.37	79.22	ABCA5	728	-0.0216234
chr19	37382969	2.53	2.37	78.85	ZNF345	19294	1.19999
chr2	221093554	2.53	2.38	13.53	SLC4A3	597627	-0.0805276
chr3	131622970	2.53	2.37	26.8	CPNE4	21380	-0.327464
chr5	97645788	2.53	2.37	15.14	RGMB	459136	0.144326
chr6	143206596	2.53	2.37	21.07	HIVEP2	48337	0.0516263
chr7	116083275	2.53	2.37	55.13	CAV2	56094	0.00767669
chr8	42398399	2.53	2.33	30.74	SLC20A2	1255	0.272602
chr8	66796231	2.53	2.38	40.76	PDE7A	41969	-0.0168166
chr13	33810338	2.52	2.35	27.77	STARD13	30120	0.239645
chr1	42179510	2.52	2.36	15.87	HIVEP3	12763	-0.0755639
chr2	117077714	2.52	2.35	32.28	DPP10	1085607	-inf
chr2	36882740	2.52	2.35	65.09	FEZ2	9435	0.248008
chr2	64503810	2.52	2.36	27.32	PELI1	132147	-0.235095
chr3	123306020	2.52	2.35	138.93	PTPLB	1913	0.27065
chr7	100761739	2.52	2.36	30.01	SERPINE1	8556	0.301294
chr7	80571729	2.52	2.35	19.38	SEMA3C	19979	-0.550395
chrY	19431990	2.52	2.36	79.55	CDY2B	560033	NA
chr1	215164139	2.51	2.35	18.81	KCNK2	14984	-0.0313394
chr12	51180759	2.51	2.34	31.19	ATF1	22392	-0.149661
chr16	59561309	2.51	2.34	56.58	RP11-105C20.2	227334	0.0595471
chr22	31573585	2.51	2.34	24.62	RNF185	17281	0.00638696
chr5	73359835	2.51	2.34	36.1	ARHGEF28	178032	0.226629
chr7	2861653	2.51	2.34	25.23	GNA12	6685	-0.0117333
chr9	37472532	2.51	2.34	18.24	ZBTB5	7061	0.117132
chr10	91022398	2.5	2.33	33.48	LIPA	10508	-0.219203
chr11	87156137	2.5	2.33	31.78	TMEM135	406980	-0.0675311
chr12	25017447	2.5	2.33	15.66	BCAT1	37708	-0.0670126
chr1	29598385	2.5	2.33	11.6	PTPRU	35159	-0.284444
chr15	35990258	2.5	2.33	21.46	ATPBD4	151790	-0.0131334
chr15	96818089	2.5	2.34	35.05	AC016251.1	13496	-inf
chr1	85809670	2.5	2.32	68.22	DDAH1	60435	0.523591
chr2	101576064	2.5	2.32	23.51	NPAS2	15189	-0.308388
chr6	143050261	2.5	2.33	23.39	HIVEP2	107848	0.0516263
chr8	37000484	2.5	2.33	19.54	KCNU1	213986	1.5184
chr1	183241615	2.49	2.32	17.25	NMNAT2	32319	-0.642677
chr11	86235361	2.49	2.31	51.92	ME3	35426	-0.162762
chr1	203527563	2.49	2.31	27.79	OPTC	62390	-0.715478
chr14	100041635	2.49	2.32	7.55	CCDC85C	1219	0.22863
chr15	58838745	2.49	2.31	23.38	ALDH1A2	72558	0.0750882
chr16	80208494	2.49	2.32	63	DYNLRB2	366062	-0.674881
chr19	22941789	2.49	2.31	53.18	ZNF99	10920	0.545086
chr20	52391373	2.49	2.31	18.37	ZNF217	165867	0.0684349
chr6	82649370	2.49	2.32	19.26	FAM46A	186804	0.0128278
chr7	51113562	2.49	2.32	29.47	COBL	145003	-0.318812
chr7	66506633	2.49	2.32	14.74	TYW1	44751	0.0974156
chr11	35105408	2.48	2.3	25.59	AL356215.1	44732	-inf
chr13	109926693	2.48	2.3	37.79	MYO16	388101	-0.290708
chr15	86022611	2.48	2.3	19.19	AKAP13	64585	-0.0576698
chr19	2491643	2.48	2.29	23.51	GADD45B	15214	0.740476
chr22	44543915	2.48	2.29	31.89	PARVG	24846	-inf
chr3	15810671	2.48	2.3	55.95	ANKRD28	27282	-0.0958344
chr3	194314274	2.48	2.3	42.55	TMEM44	22056	-0.322105
chr4	7807430	2.48	2.29	17.5	AFAP1	66304	0.172232
chr4	84776445	2.48	2.3	25.46	AGPAT9	318806	-0.549449
chr5	10555664	2.48	2.31	13.87	ANKRD33B	8841	0.215924
chr6	12573613	2.48	2.3	21.33	PHACTR1	144205	-0.202939
chr7	48124706	2.48	2.3	42.07	UPP1	3444	-0.0776751
chr11	118368741	2.47	2.28	8.27	MLL	16120	-0.0892453
chr11	120206894	2.47	2.28	5.16	ARHGEF12	818	0.0162739
chr11	130253654	2.47	2.29	39.52	ADAMTS8	45159	0.0928424
chr14	89895339	2.47	2.28	14.97	FOXN3-AS1	11566	0.0495556
chr16	82663562	2.47	2.29	37.57	CDH13	2789	-0.284846
chr2	210233802	2.47	2.28	22.91	MAP2	54905	-0.530241
chr4	143329472	2.47	2.28	84.14	INPP4B	22865	0.124375
chr6	11426033	2.47	2.28	17.37	NEDD9	43377	0.347374
chr8	119456598	2.47	2.28	25.94	SAMD12	136448	0.249774
chrX	11007584	2.47	2.29	54.24	HCCS	121762	0.185481
chr11	7998986	2.46	2.26	20.72	EIF3F	7113	0.423282
chr1	240929209	2.46	2.27	30.8	RGS7	102811	0.357092
chr1	24648922	2.46	2.27	21.57	GRHL3	533	-0.0665385
chr13	45288405	2.46	2.27	20.99	TSC22D1	137047	-0.415233
chr15	62757063	2.46	2.27	13.78	TLN2	96426	-0.0761611
chr1	85612934	2.46	2.27	38.69	WDR63	20623	-0.912193
chr2	111499350	2.46	2.27	24.55	ACOXL	8843	0.00178646
chr2	191724340	2.46	2.28	13.66	GLS	21138	0.288375
chr2	30523665	2.46	2.26	24.55	LBH	68544	0.0670828
chr3	46598374	2.46	2.27	33.55	LUZPP1	439	0.373855
chr4	187546239	2.46	2.26	124.13	FAT1	26986	0.113191
chr6	22881419	2.46	2.27	79.82	HDGFL1	311549	-inf
chr8	94892686	2.46	2.26	29.34	PDP1	36322	-0.212399
chr11	12915785	2.45	2.26	12.47	TEAD1	14720	0.664826
chr1	166895230	2.45	2.25	24.06	ILDR2	49256	-0.268518
chr11	88213565	2.45	2.26	93.09	CTSC	142535	0.534279
chr14	100512186	2.45	2.26	20.21	EVL	19354	-0.0389642
chr14	75038746	2.45	2.25	50.87	LTBP2	39954	-0.424396
chr14	80048861	2.45	2.24	114.74	NRXN3	302537	0.399113
chr1	68639932	2.45	2.25	17.37	WLS	57363	0.0258866
chr2	204648697	2.45	2.25	40.59	CD28	77206	-0.040091
chr3	194293151	2.45	2.25	18.25	TMEM44	43179	-0.322105
chr3	8783430	2.45	2.25	34.66	CAV3	7803	0.0180088
chr5	167722702	2.45	2.25	15.56	WWC1	3472	0.284965
chr7	99160692	2.45	2.26	27.6	ZNF655	4132	0.0885098
chr11	13283353	2.44	2.24	16.25	ARNTL	14771	-0.29356
chr1	117684965	2.44	2.24	18	TRIM45	19681	-0.086161
chr1	199241951	2.44	2.24	18.74	PTPRC	633584	-0.791845
chr18	11325456	2.44	2.24	28.41	PIEZO2	176794	-0.513014
chr19	23329203	2.44	2.24	52.38	ZNF730	12139	0.589276
chr4	41435005	2.44	2.23	37.23	LIMCH1	46934	0.404357
chr7	83097753	2.44	2.24	22.52	SEMA3E	144136	0.0739135
chr8	38446340	2.44	2.23	28.81	C8orf86	60085	-1.17283
chr11	115097445	2.43	2.22	25.05	CADM1	14180	0.346342
chr12	116844534	2.43	2.23	22.73	MED13L	129316	0.0420833
chr12	11899114	2.43	2.23	21.15	ETV6	6246	-0.281025
chr12	127873770	2.43	2.23	40.81	TMEM132C	878103	-inf
chr12	50790498	2.43	2.23	23.46	FAM186A	18	0.0407709
chr15	52436346	2.43	2.23	14.19	BCL2L10	31299	-inf
chr1	58103019	2.43	2.22	22.16	DAB1	213215	-0.598576
chr17	1391494	2.43	3.94	25.02	MYO1C	1065	0.283994
chr20	39632450	2.43	2.23	11.73	TOP1	24933	0.412573
chr2	223621886	2.43	2.22	26.65	MOGAT1	85306	-0.228341
chr5	174673540	2.43	2.22	9.54	DRD1	196763	-1.51053
chr7	120724989	2.43	2.22	50.27	CPED1	8282	0.0268271
chr7	136638345	2.43	2.22	25.69	CHRM2	84401	-0.993506
chr1	204893522	2.42	2.2	25.03	NFASC	3687	-0.0110716
chr12	54873428	2.42	2.21	61.59	GTSF1	5970	-inf
chr1	56531613	2.42	2.21	34.29	PPAP2B	513553	-0.121208
chr17	5688810	2.42	2.21	20.39	WSCD1	12489	0.215934
chr18	55854044	2.42	2.21	17.86	NEDD4L	8503	0.0696723
chr20	11248157	2.42	2.21	33.89	C20orf187	239271	NA
chr22	48824778	2.42	2.21	48.13	FAM19A5	60419	0.115981
chr2	57600859	2.42	2.22	23.4	VRK2	533852	0.00969353
chr4	402297	2.42	2.21	83.68	ZNF721	65559	0.431199
chr5	76254894	2.42	2.2	29.3	CRHBP	5945	0.398728
chr5	95590983	2.42	2.2	66.22	PCSK1	176806	-1.23271
chr7	21656841	2.42	2.2	28.23	DNAH11	73933	0.468741
chr7	40251404	2.42	2.21	15.63	C7orf10	76710	-0.0817156
chr7	81355220	2.42	2.21	45.07	HGF	37017	-0.577635
chr1	185615586	2.41	2.19	21.93	HMCN1	88022	-0.638288
chr11	98604248	2.41	2.18	8.41	CNTN5	287548	-0.386857
chr12	461797	2.41	2.19	35.37	KDM5A	35824	0.0331239
chr12	50595873	2.41	2.2	51.02	LIMA1	0	0.424992
chr13	113841869	2.41	2.19	18.13	PCID2	20476	0.167725
chr14	73110174	2.41	2.19	28.2	RGS6	183722	-0.152947
chr16	84885028	2.41	2.19	14.7	CRISPLD2	2130	-1.26534
chr2	128395440	2.41	2.19	11.06	LIMS2	4191	0.491418
chr21	47285215	2.41	2.18	25.23	PCBP3	15265	1.01459
chr22	18455579	2.41	2.2	14.05	MICAL3	28292	0.0186668
chr2	224806877	2.41	2.19	39.91	WDFY1	3122	0.06142
chr2	84524430	2.41	2.19	15.64	SUCLG1	162099	0.0279683
chr5	172753612	2.41	2.2	23.47	STC2	113	0.307537
chr6	159274722	2.41	2.19	17.31	C6orf99	16157	0.576599
chr1	14806516	2.4	2.17	28.82	KAZN	118609	0.0966957
chr1	205091419	2.4	2.18	11.4	RBBP5	201	0.0343699
chr12	122020760	2.4	2.18	17.35	KDM2B	1796	0.0269111
chr13	74778940	2.4	2.17	45.04	KLF12	70471	-0.139231
chr1	59058401	2.4	2.17	15.15	TACSTD2	15160	-inf
chr1	8272189	2.4	2.17	34.74	SLC45A1	105622	-0.642246
chr19	37368034	2.4	2.18	89.41	ZNF345	4359	1.19999
chr19	47552785	2.4	2.17	24.21	TMEM160	822	0.12719
chr2	226980043	2.4	2.18	29.15	IRS1	684357	0.657442
chr2	227291288	2.4	2.18	20.83	IRS1	373112	0.657442
chr3	119863385	2.4	2.18	16.8	GSK3B	50046	-0.100767
chr7	64439109	2.4	2.18	47.99	ZNF117	12230	0.644212
chr8	103036121	2.4	2.17	34.78	NCALD	3412	0.335942
chr11	12165196	2.39	2.17	15.2	MICAL2	5151	-0.175746
chr13	21388869	2.39	2.16	14.72	N6AMT2	40706	-0.286539
chr15	39136631	2.39	2.16	20.61	C15orf53	147757	NA
chr15	98698281	2.39	2.17	17.62	ARRDC4	194278	0.546544
chr2	68145016	2.39	2.16	26.27	C1D	145023	0.18308
chr3	124705221	2.39	2.16	36.7	HEG1	15568	0.0470499
chr3	20616439	2.39	2.16	19.27	SGOL1	388580	0.2506
chr5	167533552	2.39	2.15	35.46	WWC1	185029	0.284965
chr7	25887475	2.39	2.16	19.63	NFE2L3	304310	0.00496308
chr8	11373551	2.39	2.16	37.82	BLK	21577	-0.911001
chr8	74048567	2.39	2.17	37.91	SBSPON	42985	-0.105818
chr10	12749777	2.38	2.14	28.21	CCDC3	293845	-0.293063
chr10	14447170	2.38	2.15	22.25	FRMD4A	74212	-0.0867336
chr10	75666623	2.38	2.13	20.53	PLAU	4164	-0.80015
chr1	156716963	2.38	2.13	19.06	HDGF	4047	-0.11932
chr1	16472260	2.38	2.14	13.61	EPHA2	10247	0.398651
chr11	69264757	2.38	2.13	23.75	CCND1	191023	0.478689
chr1	60460650	2.38	2.14	27.28	C1orf87	13688	-inf
chr16	21533096	2.38	2.15	26.77	METTL9	75372	0.117782
chr16	31766671	2.38	2.14	41.66	ZNF720	41969	0.975137
chr17	41150289	2.38	2.14	16.44	RPL27	0	0.253912
chr17	57864038	2.38	2.14	69.33	VMP1	12848	-0.16832
chr17	79396705	2.38	2.15	11.24	BAHCC1	8616	-0.524804
chr22	35985354	2.38	2.15	22.68	MB	26331	-1.81819
chr2	39731801	2.38	2.15	40.05	MAP4K3	67273	-0.207902
chr2	53255609	2.38	2.15	35.58	GPR75-ASB3	737002	0.118851
chr4	83666539	2.38	2.14	25.84	SCD5	53295	0.177041
chr5	57121134	2.38	2.14	42.77	ACTBL2	342423	0.150032
chr7	22623038	2.38	2.14	16.37	STEAP1B	49431	-0.046956
chr7	2349648	2.38	2.14	25.15	SNX8	0	0.125476
chr10	116066562	2.37	2.12	19.08	VWA2	67398	-0.693447
chr11	86431018	2.37	2.11	60.48	ME3	47265	-0.162762
chr1	246868839	2.37	2.12	27.8	SCCPDH	18435	0.0469033
chr1	247150830	2.37	2.13	21.02	ZNF695	20453	0.402395
chr13	103935107	2.37	2.12	40.86	SLC10A2	215836	NA
chr13	52555706	2.37	2.12	24.1	ATP7B	6327	0.324333
chr17	37115237	2.37	2.13	97.72	FBXO47	8343	0.344715
chr17	38438169	2.37	2.12	19.38	CDC6	5641	0.769826
chr17	67758362	2.37	2.12	53.38	MAP2K6	259717	-0.616681
chr17	78830433	2.37	2.12	29.17	RPTOR	66016	-0.0980281
chr2	33662477	2.37	2.13	49.99	RASGRP3	1011	0.252328
chr3	112323511	2.37	2.12	27.87	CCDC80	5541	0.242808
chr3	134183111	2.37	2.13	18.78	CEP63	21399	0.0935751
chr3	170407521	2.37	2.12	64.9	SLC7A14	103583	-inf
chr5	10514064	2.37	2.11	28.33	RP11-1C1.5	4683	NA
chr5	19854184	2.37	2.13	35.33	CDH18	15176	-0.811568
chrX	150094557	2.37	2.12	30.12	CD99L2	27193	-0.146444
chr10	62144673	2.36	2.11	50.11	ANK3	4740	-0.732426
chr10	68507388	2.36	2.1	69.96	LRRTM3	178301	0.871511
chr1	115857617	2.36	2.1	19.79	NGF	23165	0.390066
chr1	207567167	2.36	2.1	21.29	CR2	60333	-1.01111
chr12	104173652	2.36	2.1	21.99	STAB2	16301	0.538888
chr17	70461823	2.36	2.11	12.33	SOX9	344587	-0.482902
chr2	46166110	2.36	2.1	16.29	PRKCE	61856	0.135311
chr3	27575555	2.36	2.1	30.47	SLC4A7	49593	-0.138008
chr5	125720918	2.36	2.1	70.38	GRAMD3	13838	0.0389509
chr5	83221242	2.36	2.11	98.93	HAPLN1	203735	1.96046
chr7	116164728	2.36	2.11	12.54	CAV1	36	0.021698
chr7	43909647	2.36	2.11	22.12	MRPS24	416	0.109952
chr11	106539105	2.35	2.09	13.12	GUCY1A2	349697	-0.811249
chr11	16629275	2.35	2.1	10.43	C11orf58	130598	-0.144241
chr1	180120896	2.35	2.08	20.45	QSOX1	2998	0.104539
chr13	43632672	2.35	2.1	22.33	DNAJC15	35258	0.170599
chr15	36321974	2.35	2.08	24.92	ATPBD4	483506	-0.0131334
chr17	76879530	2.35	2.09	13.06	TIMP2	9223	-0.14668
chr1	86078638	2.35	2.09	16.59	CYR61	32119	1.03753
chr19	43582676	2.35	2.09	74.58	PSG2	3042	0.427959
chr1	95088488	2.35	2.09	9.89	F3	81057	0.364454
chr20	30301276	2.35	2.09	11.78	AL160175.1	7650	0.304123
chr2	106005633	2.35	2.08	29.45	FHL2	7534	0.0643686
chr7	64863883	2.35	2.08	92.6	ZNF92	25014	0.658214
chr7	80352295	2.35	2.09	15.4	CD36	49528	-0.559188
chr8	130698039	2.35	2.09	14.38	GSDMC	101020	-inf
chr10	3542735	2.34	2.06	19.04	KLF6	284575	-0.0923327
chr12	54164262	2.34	2.08	28.46	CALCOCO1	42658	-0.348241
chr12	96530151	2.34	2.07	33.28	ELK3	57934	0.045425
chr13	30435944	2.34	2.06	31.9	UBL3	11048	0.0852183
chr13	40102295	2.34	2.07	34.87	LHFP	74938	-0.00317815
chr15	99270996	2.34	2.06	15.69	IGF1R	19861	-0.264895
chr19	22499605	2.34	2.07	41.23	ZNF729	30278	1.01653
chr1	98796919	2.34	2.07	21.61	SNX7	330242	0.156633
chr2	72799812	2.34	2.08	30.74	EXOC6B	253283	-0.179999
chr4	69235406	2.34	2.08	35.49	YTHDC1	19524	0.132322
chr5	159592316	2.34	2.07	8.68	FABP6	21983	-1.28727
chr5	52699779	2.34	2.08	40.79	FST	76385	0.852436
chr8	66643365	2.34	2.07	17.86	MTFR1	24002	0.009372
chr10	17554626	2.33	2.06	29.54	ST8SIA6	58222	-1.38036
chr11	22471148	2.33	2.05	57.85	SLC17A6	111430	-inf
chr1	210771827	2.33	2.06	15.32	HHAT	158825	0.313648
chr12	120668521	2.33	2.06	19	PXN	3799	0.00365942
chr1	26745701	2.33	2.06	15.44	LIN28A	8318	0.21857
chr19	6745118	2.33	2.05	12.61	TRIP10	4114	-0.0160838
chr2	205205006	2.33	2.05	31.17	PARD3B	205435	0.171051
chr2	238110825	2.33	2.09	14.63	AC112715.2	54834	-0.665573
chr3	45241641	2.33	2.06	22.15	TMEM158	26054	0.164025
chr4	7024159	2.33	2.05	14.36	TADA2B	19392	-0.00956324
chr4	86035087	2.33	2.09	35.37	WDFY3	147468	-0.0024239
chr7	130858458	2.33	2.09	25	MKLN1	63484	-0.0332224
chr7	29400687	2.33	2.06	33.53	CHN2	39554	-0.277827
chr8	129800080	2.33	2.05	16.48	TMEM75	839414	-0.208776
chr8	134049312	2.33	2.09	34.96	TG	19293	-0.798657
chrX	115403782	2.33	2.05	32.38	AGTR2	101732	NA
chr11	13238123	2.32	2.07	7.53	ARNTL	60001	-0.29356
chr1	151467388	2.32	2.08	72.9	CGN	15523	-0.025398
chr1	157972577	2.32	2.08	37.61	KIRREL	9067	-0.100353
chr12	47489824	2.32	2.08	28.57	AMIGO2	16015	0.277184
chr1	85667413	2.32	3.88	34.45	SYDE2	609	0.39649
chr19	8747999	2.32	2.08	14.35	ACTL9	61098	NA
chr2	36557103	2.32	2.09	22.55	CRIM1	25891	0.229524
chr2	47497049	2.32	2.08	21.69	EPCAM	75173	-0.468913
chr3	149824871	2.32	2.09	27.26	PFN2	56221	-0.127616
chr3	49027248	2.32	3.86	12.85	P4HTM	0	-0.0434705
chr5	151064590	2.32	2.08	15.49	SPARC	126	-0.0522785
chr5	153008727	2.32	2.09	14	GRIA1	135039	-0.172355
chr5	167181855	2.32	2.08	22.04	TENM2	11	0.0955716
[truncated: 500 more rows]

## Sheet: NCI-H2052
S2 Table. YAP1 binding sites in NCI-H2052 cells. List of confident YAP1 peaks identified by peakzilla (see Materials and Methods). FDR = false discovery rate.
Chromosome	Summit	Score	FDR	Enrichment	Closest_genes	Distance_to_gene
chr13	114600346	39.79	91.67	108.49	GAS6	33137
chr8	129189038	33.38	89.47	127.06	TMEM75	228284
chr5	10551579	32.14	86.36	163.01	ANKRD33B	12838
chr11	9927764	29.67	84	151.53	SBF2	66451
chr8	130528035	27.75	82.14	119.53	GSDMC	270936
chr2	56219765	27.59	79.31	166.23	EFEMP1	68328
chr9	100985737	27.2	76.67	87.39	TBC1D2	9742
chr9	114804141	27.07	74.19	170.51	SUSD1	100442
chr2	35687926	26.82	71.88	197.65	CRIM1	894980
chr2	95981891	26.56	70.59	84.83	KCNIP3	5758
chr8	128822512	26.55	68.57	82.25	MYC	73872
chr8	119345239	26.47	67.57	99.35	AC023590.1	50595
chr2	18480944	25.5	65.79	155.19	RDH14	260839
chr8	128920321	24.56	65	77.02	TMEM75	40107
chr5	37771991	24.18	63.41	114.19	GDNF	62856
chr12	79941229	24.03	61.9	128.13	PAWR	48922
chr2	28022244	23.73	61.36	77.97	AC110084.1	12895
chr8	106522803	23.35	60	152.54	ZFPM2	18146
chr2	69481244	23.31	58.7	95.9	GFPT1	132973
chr5	14265857	23.09	57.45	102.45	TRIO	25066
chr3	197217100	22.59	56.25	175.81	BDH1	24003
chr3	134045931	22.28	55.1	159.74	AMOTL2	44660
chr20	59761278	21.74	54	146.84	CDH4	66041
chr12	43355362	21.57	52.94	146.9	PRICKLE1	371042
chr2	47426444	21.36	51.92	98.72	CALM2	22541
chr8	80350285	21.29	50.94	138.63	STMN2	172601
chr11	44863957	21.24	50	118.29	TSPAN18	17034
chr20	32497505	21.11	49.09	63.59	RALY	83784
chr2	36566140	21.1	48.21	94.39	CRIM1	16766
chr8	131457113	20.97	47.37	85.53	ASAP1	1044
chr8	89952402	20.85	46.55	105.01	MMP16	611985
chr8	128931026	20.79	45.76	88.18	TMEM75	29402
chr11	108303764	20.72	45	98.64	C11orf65	27391
chr2	36713974	20.54	44.26	93.02	CRIM1	26696
chr8	76615151	20.4	43.55	95.08	HNF4G	162884
chr5	37272879	20.35	42.86	68.21	C5orf42	23186
chr20	49157668	20.08	42.19	60.97	PTPN1	30585
chr2	151267591	20.05	41.54	155.69	RND3	74142
chr2	46295057	19.86	40.91	97.87	PRKCE	66853
chr2	40662223	19.69	40.3	114.37	SLC8A1	4616
chr8	123123141	19.66	39.71	126.24	HAS2	469348
chr8	122005633	19.63	39.13	105.75	SNTB1	179957
chr20	24653614	19.59	38.57	92.49	SYNDIG1	203616
chr2	43269242	19.59	38.03	103.3	ZFP36L2	184343
chr13	91097619	19.56	37.5	80.57	GPC5	953147
chr8	118823659	19.49	36.99	75.57	MED30	290424
chr3	76546998	19.38	36.49	209.84	ROBO2	541876
chr12	115843167	19.35	36	113.03	RP11-116D17.1	42187
chr3	58546698	19.17	35.53	84.01	FAM107A	16254
chr19	41729579	19.02	35.06	90.12	AXL	2918
chr1	246599068	18.57	34.62	590.52	SMYD3	18191
chr11	11770412	18.56	34.18	107.25	AC131935.1	22992
chr8	118967721	18.48	33.75	79.04	EXT1	154769
chr22	19868867	18.39	33.33	137.6	GNB1L	26242
chr20	43321775	18.33	32.53	67.11	WISP2	21547
chr8	131275103	18.33	32.93	82.99	ASAP1	15652
chr8	90624239	18.31	32.14	65.84	RIPK2	145573
chr8	77318420	18.27	31.76	58.5	ZFHX4	274871
chr10	107345717	18.26	31.03	118.89	SORCS3	408029
chr12	116819890	18.26	31.4	118.23	MED13L	104584
chr8	118990686	18.25	30.68	87.92	EXT1	131804
chr5	31988591	18.23	30.34	99.39	GOLPH3	185702
chr2	190798854	18.21	29.67	126.77	PMS1	76563
chr8	123972249	18.21	30	65.68	DERL1	65478
chr11	71010579	18.19	29.35	94.77	SHANK2	46793
chr20	54797434	18.13	29.03	93.32	MC3R	26191
chr15	63400352	17.98	28.72	285.02	LACTB	13484
chr5	40552514	17.8	28.42	59.96	PTGER4	126923
chr5	144742031	17.79	28.12	191.15	PRELID2	472654
chr5	93554208	17.67	27.84	118.61	FAM172A	106664
chr11	5385650	17.63	27.55	145.45	OR51B6	12749
chr20	36796566	17.6	27.27	75.92	TGM2	1423
chr20	22756593	17.33	27	58.07	FOXA2	190337
chr11	14444044	17.31	26.73	76.96	RRAS2	57829
chr13	87741840	17.3	26.47	64.97	SLITRK5	582867
chr8	71522831	17.21	26.21	209.08	RP11-382J12.1	1856
chr8	55122254	17.17	25.96	86.02	MRPL15	74254
chr2	71698615	17.14	25.71	59.3	DYSF	4620
chr8	98930728	16.98	25.47	51.65	MATN2	12678
chr10	92681128	16.9	25.23	131.63	ANKRD1	0
chr13	94962950	16.88	25	89.08	DCT	168810
chr8	118922422	16.77	24.77	73.08	EXT1	200068
chr8	125878905	16.73	24.55	68.14	ZNF572	106472
chr8	119428012	16.59	24.32	78.2	AC023590.1	133368
chr12	64311958	16.56	24.11	96.53	SRGAP1	64184
chr8	119452077	16.56	23.89	73.4	SAMD12	140881
chr8	121666762	16.53	23.48	96.38	SNTB1	157458
chr8	129195583	16.53	23.68	68.53	TMEM75	234829
chr8	118860058	16.47	23.28	58.43	EXT1	262432
chr8	94892698	16.43	23.73	112.3	PDP1	36222
chr5	17249543	16.4	23.53	60.28	BASP1	31711
chr20	33893761	16.39	23.33	69.96	FAM83C	13394
chr5	92414136	16.39	23.14	256.33	NR2F1	504744
chr10	92691040	16.29	22.95	132.53	ANKRD1	9844
chr8	134045750	16.24	22.76	103.08	TG	15643
chr1	43672721	16.21	22.58	146.97	EBNA1BP2	34317
chr11	40467210	16.16	22.4	125.26	LRRC4C	151383
chr8	106695533	16.13	22.22	54.22	ZFPM2	105248
chr8	119779229	16.07	22.05	48.7	SAMD12	144832
chr8	121094866	16.05	21.71	113.35	COL14A1	22787
chr8	142027875	16.05	21.88	50.06	PTK2	15503
chr8	101801350	15.93	21.54	68.79	PABPC1	66150
chr13	109909599	15.9	21.37	75.68	MYO16	370919
chr2	37995822	15.9	21.21	55.59	CDC42EP3	30048
chr2	37938714	15.86	21.05	59.82	CDC42EP3	26734
chr2	45405223	15.85	20.74	84.57	SIX2	168491
chr8	131495716	15.85	20.9	76.2	ASAP1	39647
chr5	64494770	15.84	20.59	318.42	ADAMTS6	274585
chr11	28779459	15.81	20.44	153.25	METTL15	647437
chr9	35518339	15.79	20.29	71.58	RUSC2	20127
chr2	69199167	15.73	20.14	117.88	GKN1	2375
chr5	10885298	15.71	20	65.63	DAP	123751
chr5	12245752	15.71	19.86	95.68	CTNND2	341434
chr11	22471163	15.7	19.58	127.98	SLC17A6	111357
chr1	145114708	15.7	19.72	33.94	PDE4DIP	38359
chr8	99410918	15.66	19.44	79.15	KCNS2	28169
chr8	122824271	15.64	19.31	100.99	HAS2	170478
chr20	25291801	15.52	19.18	47.64	ABHD12	1504
chr2	40260272	15.52	19.05	124.02	AC007377.1	227712
chr12	12976404	15.47	18.92	168.63	DDX47	9947
chr19	2540881	15.42	18.79	112.33	GADD45B	64364
chr2	7350509	15.34	18.67	72.17	RNF144A	213275
chr8	129336811	15.29	18.54	59.87	TMEM75	376057
chr5	31365535	15.27	18.42	107.19	DROSHA	160735
chr11	64622622	15.23	18.3	125.85	CDC42BPG	10418
chr19	38490354	15.21	18.18	148.42	SIPA1L3	87879
chr13	102108429	15.18	17.83	72.27	ITGBL1	3248
chr5	15021615	15.18	18.06	45.63	ANKH	149565
chr5	31365155	15.18	17.95	51.25	DROSHA	161115
chr22	41686876	15.16	17.72	177.61	AL035681.1	1027
chr2	39683125	15.16	17.61	96.38	MAP4K3	18509
chr2	68145025	15.14	17.5	89.62	C1D	144926
chr17	62676148	15.12	17.28	81.59	SMURF2	17799
chr8	123446388	15.12	17.39	45.09	ZHX2	347082
chr7	46185186	15.07	17.18	87.89	IGFBP3	223550
chrX	10940428	15.06	17.07	72.28	MID1	88492
chr11	128579496	15.04	16.97	65.42	FLI1	15346
chr2	18544181	15.02	16.87	67.58	RDH14	197602
chr2	31583683	15.02	16.77	76.89	XDH	53735
chr8	131245208	14.97	16.67	67.14	ASAP1	13917
chr20	43966586	14.95	16.57	62.21	SDC4	10315
chr15	31316815	14.89	16.47	85.43	MTMR10	32845
chr8	134049296	14.89	16.37	61.37	TG	19189
chr2	69106644	14.8	16.28	61.11	BMP10	7832
chr8	80239181	14.79	16.18	66.33	STMN2	283705
chr20	55363543	14.78	16.09	89.62	TFAP2C	157442
chr12	46888368	14.74	15.91	103.64	SLC38A2	121555
chr20	17830723	14.74	16	99.02	SNX5	118215
chr2	172407363	14.71	15.82	190.81	CYBRD1	27611
chr5	38765124	14.69	15.73	82.94	OSMR	80673
chr5	9624503	14.65	15.64	43.32	TAS2R1	5797
chr5	27242124	14.64	15.56	58.82	CDH9	120704
chr8	130722921	14.62	15.47	51.59	GSDMC	76050
chr11	114237807	14.61	15.38	88.92	RBM7	32782
chr8	94886327	14.58	15.3	85.75	PDP1	42593
chr1	207180899	14.57	15.14	117.11	C1orf116	25030
chr14	63641757	14.57	15.22	319.46	RHOJ	29206
chr11	27955929	14.54	14.97	72.62	METTL15	173703
chr20	36746235	14.54	15.05	64.77	TGM2	47274
chr5	17238909	14.53	14.89	106.94	BASP1	21077
chr2	30329601	14.47	14.81	64.86	YPEL5	40043
chr3	170463285	14.47	14.74	102.53	RPL22L1	124374
chr2	28819740	14.45	14.66	45.48	PLB1	4883
chr20	9181538	14.41	14.58	72.09	PLCB4	16336
chr5	57484276	14.41	14.51	105.72	PLK2	271648
chr11	34621278	14.4	14.43	189.74	EHF	21217
chr11	28855424	14.38	14.29	75.23	METTL15	723402
chr20	58824653	14.38	14.36	62.4	C20orf197	193510
chrX	13416750	14.31	14.65	83.56	ATXN3L	78069
chr2	39722167	14.29	14.57	42.78	MAP4K3	57551
chr2	62805281	14.29	14.5	63.66	TMEM17	71642
chr12	18536249	14.28	14.43	102.19	PIK3C2G	101108
chr15	87912651	14.27	14.36	148.45	NTRK3	563507
chr21	46432460	14.27	14.29	86.9	AP001579.1	60304
chr9	106566864	14.26	14.22	108.58	SMC2	289514
chr2	12959398	14.23	14.15	39.68	TRIB2	100871
chr3	124782081	14.23	14.08	70.18	HEG1	7116
chr3	159175869	14.18	14.01	154.72	IQCJ-SCHIP1	184162
chr12	118874862	14.17	13.94	95.54	SUDS3	60341
chr20	22776741	14.16	13.88	98.91	FOXA2	210485
chr11	12087940	14.14	13.81	77.78	MICAL2	27440
chr1	145090262	14.12	13.74	47.24	PDE4DIP	13913
chr2	9375056	13.98	13.68	48.76	ASAP2	27999
chr2	47304192	13.95	13.62	50.8	C2orf61	74079
chr2	242486707	13.92	13.55	106.22	BOK	11266
chr8	119153258	13.89	13.49	127.44	EXT1	29003
chr5	31362326	13.88	13.43	50.45	DROSHA	163944
chr10	60616476	13.87	13.36	118.88	BICC1	63018
chr3	135615653	13.84	13.3	175.62	PPP2R3A	68699
chr4	84129056	13.83	13.24	116.96	PLAC8	70665
chr8	118932981	13.81	13.18	55.96	EXT1	189509
chr11	36171426	13.79	13.12	63.44	COMMD9	139385
chr12	95377692	13.79	13.06	72.42	NDUFA12	19621
chr2	217237628	13.78	13	63.67	2004-03-01	715
chr11	121909489	13.71	12.95	74.3	BLID	77271
chr13	78722244	13.67	12.83	62.92	EDNRB	228178
chr3	29735575	13.67	12.89	115.47	RBMS3	412305
chr8	119917619	13.67	12.78	36.55	TNFRSF11B	46657
chr2	95982704	13.65	12.72	47.81	KCNIP3	6571
chr3	174047285	13.63	12.66	136.32	NAALADL2	111329
chr10	117706834	13.62	12.61	94.64	GFRA1	308310
chr11	7999328	13.61	12.55	70.87	EIF3F	7367
chr2	31607819	13.6	12.5	85.24	XDH	29599
chr11	7998997	13.56	12.39	141	EIF3F	7036
chr21	17936265	13.56	12.45	70.86	USP25	721265
chr1	239437735	13.55	12.34	126.05	CHRM3	354475
chr8	129895722	13.53	12.29	52.78	GSDMC	903249
chr4	87155059	13.51	12.24	96.95	MAPK10	123635
chr9	113576582	13.5	12.18	87.28	MUSK	38792
chr19	54523640	13.47	12.13	46.35	CACNG6	27345
chr19	43355693	13.43	12.08	221.92	PSG8	3987
chr17	57171236	13.41	12.03	119.46	TRIM37	12430
chr20	39118748	13.41	11.98	96.76	MAFB	198587
chr20	30308123	13.4	11.93	57.26	AL160175.1	715
chr5	98099182	13.4	11.89	47.11	RGMB	5654
chr11	59474481	13.39	11.79	85.66	STX3	6285
chr8	130698022	13.39	11.84	41.45	GSDMC	100949
chr8	123702050	13.37	11.74	56.16	ZHX2	91420
chr8	121668640	13.34	11.69	69.25	SNTB1	155580
chr3	106936267	13.33	11.65	318.76	CCDC54	159758
chr10	78343554	13.29	11.6	199.17	C10orf11	265299
chr8	54857733	13.29	11.55	59.15	RGS20	64116
chr20	45988080	13.27	11.51	55.75	ZMYND8	2350
chr12	77114107	13.25	11.46	100.61	ZDHHC17	43098
chr8	49282824	13.2	11.42	77.12	UBE2V2	328354
chr17	67758354	13.18	11.37	101.56	MAP2K6	259621
chr11	112977423	13.16	11.33	129.75	NCAM1	90329
chr5	30279549	13.15	11.28	100.97	CDH6	914145
chr11	109418576	13.14	11.2	85.14	C11orf87	125567
chr2	113059101	13.14	11.24	282.18	ZC3H6	25760
chr5	168777891	13.14	11.15	81.61	SLIT3	49595
chr21	39222270	13.13	11.11	79	KCNJ6	63124
chr10	50760431	13.12	11.07	144.02	ERCC6	12684
chr14	102746386	13.1	11.03	415	MOK	24939
chr8	113091873	13.09	10.98	49.18	CSMD3	610235
chr8	126649839	13.06	10.94	45.42	TRIB1	203888
chr1	8686699	13.05	10.86	136.69	RERE	2097
chr8	107870106	13.05	10.9	64.86	ABRA	87470
chr10	15242860	13.03	10.78	156.69	NMT2	32005
chr11	65683331	13.03	10.82	88.39	C11orf68	2337
chr5	148381886	12.97	10.74	148.92	SH3TC2	6125
chr5	169578284	12.97	10.7	89.68	FOXI1	45204
chr20	1548336	12.96	10.66	61.49	SIRPB1	4059
chr9	4137386	12.93	10.95	175.09	GLIS3	7644
chr8	140539521	12.92	10.91	53.24	KCNK9	175615
chr2	47082547	12.9	10.87	83.27	AC016722.2	38548
chr8	70313615	12.9	10.83	97.8	SULF1	65081
chr5	176621412	12.89	10.79	117.02	NSD1	59144
chr5	36502877	12.87	10.75	69.39	SLC1A3	103417
chr20	14387323	12.86	10.71	88.31	FLRT3	68898
chr11	114165940	12.85	10.68	35.54	NNMT	444
chr20	59087667	12.84	10.64	111.69	C20orf197	456524
chr5	8829558	12.84	10.6	50.11	SEMA5A	435936
chr2	47261546	12.83	10.53	52.54	MCFD2	92389
chr9	81804707	12.83	10.56	183.25	TLE4	381818
chr6	24313811	12.82	10.49	145.27	KAAG1	43157
chr8	118953213	12.78	10.45	46.8	EXT1	169277
chr20	42568199	12.77	10.38	54.78	TOX2	5983
chr5	119940768	12.77	10.42	118.27	PRR16	11852
chr8	59742997	12.74	10.34	74.67	NSMAF	170431
chr17	46560974	12.7	10.31	67.47	HOXB1	47135
chr8	85430757	12.68	10.27	55.18	RALYL	187242
chr10	73526665	12.63	10.2	53.6	C10orf54	6427
chr11	28858026	12.63	10.17	74.25	METTL15	726004
chr8	81001970	12.63	10.24	54.27	TPD52	8756
chr2	68144622	12.6	10.14	52.94	C1D	145329
chr2	17389949	12.57	10.1	74.67	RAD51AP2	309594
chr3	24360400	12.55	10.03	94.28	THRB	153151
chr9	106564527	12.55	10.07	108.66	SMC2	291851
chr2	47293282	12.54	10	58.95	C2orf61	84989
chr11	67780849	12.52	9.97	40.31	UNC93B1	8234
chr12	104997477	12.5	9.93	113.5	CHST11	14688
chr9	5509772	12.5	9.9	71.42	PDCD1LG2	610
chr8	119808959	12.48	9.87	76.04	TNFRSF11B	155317
chr13	111100797	12.47	9.84	42.73	COL4A2-AS2	19803
chr2	20784471	12.47	9.8	44	HS1BP3	39899
chrX	10723690	12.46	9.77	116.97	MID1	77748
chr11	71852322	12.44	9.74	67.74	FOLR3	5265
chr4	79481938	12.43	9.71	96.41	ANXA3	6701
chr2	9427956	12.42	9.68	37.83	ASAP2	80899
chr11	101317196	12.41	9.65	69.47	TRPC6	136875
chr17	36607323	12.4	9.62	70.47	ARHGAP23	6158
chr13	94848205	12.39	9.55	46.62	DCT	283555
chr17	70335337	12.39	9.58	46.34	SOX9	218013
chr8	19149276	12.39	9.52	85.3	SH2D4A	21689
chr2	83330961	12.36	9.49	131.34	SUCLG1	1355480
chr12	1583486	12.35	9.43	65.38	WNT5B	55408
chr20	10287848	12.35	9.46	162.87	SNAP25	87971
chr10	96989577	12.34	9.38	70.91	C10orf129	35180
chr11	122513288	12.34	9.4	72.66	UBASH3B	12932
chr12	13025226	12.32	9.35	112.39	GPRC5A	18327
chr9	114491083	12.32	9.32	90.4	C9orf84	30567
chr2	29686179	12.28	9.26	50.41	ALK	239756
chr8	49321203	12.28	9.29	68.87	EFCAB1	320982
chr5	39518105	12.27	9.23	76.39	DAB2	55540
chr5	37723155	12.25	9.2	115.14	GDNF	111692
chr11	48085244	12.22	9.17	53.01	PTPRJ	82802
chr20	34079773	12.19	9.15	60.88	CEP250	10798
chr11	69235466	12.18	9.12	80.86	MYEOV	173678
chr8	123331116	12.18	9.09	74.93	ZHX2	462354
chr13	110664720	12.17	9.04	53.27	IRS2	225642
chr5	38808499	12.17	9.06	57.23	OSMR	37298
chr12	2374280	12.16	9.01	62.89	CACNA1C	211388
chr2	47419162	12.14	8.98	42.54	CALM2	15259
chr4	165125830	12.13	8.96	118.77	2001-03-01	179148
chr10	74524133	12.1	8.9	95.2	MCU	71593
chr11	28781044	12.1	8.93	61.17	METTL15	649022
chr1	52363523	12.08	8.82	137.61	NRD1	18883
chr20	26144728	12.08	8.88	43.18	FAM182A	98282
chr5	167126641	12.08	8.85	66.57	TENM2	55137
chr20	48406998	12.07	8.77	47.38	SLC9A8	22089
chr9	73569270	12.07	8.8	109.74	TRPM3	85133
chr17	9739501	12.02	8.75	62.61	GLP2R	6138
chr8	129333685	11.99	8.72	40.4	TMEM75	372931
chr17	44805175	11.98	8.7	48.58	NSF	1090
chr9	99182944	11.97	8.67	68	ZNF367	2170
chr5	151121424	11.94	8.65	65.61	ATOX1	10092
chr11	58161876	11.92	8.62	53.49	OR5B3	8843
chr5	14268528	11.91	8.6	52.1	TRIO	22395
chr2	65006672	11.89	8.57	35.53	SERTAD2	125462
chr5	42950905	11.88	8.55	48.53	SEPP1	63248
chr18	987819	11.87	8.52	42.41	ADCYAP1	82546
chr2	47452724	11.85	8.5	52.45	CALM2	48821
chr5	24789125	11.84	8.45	64.2	CDH10	143875
chr8	142053609	11.84	8.47	39.74	PTK2	41237
chr2	64503817	11.83	8.43	62.14	PELI1	132066
chr5	83221242	11.83	8.4	109.84	HAPLN1	203647
chr2	18807790	11.81	8.38	73.92	NT5C1B	36789
chr17	54263930	11.8	8.36	104.37	ANKFN1	12231
chr8	131206305	11.77	8.33	49.01	ASAP1	13034
chr5	57133599	11.76	8.31	156.91	ACTBL2	354800
chr17	39113284	11.75	8.29	113.25	KRT39	9697
chr5	150017305	11.75	8.26	70.95	SYNPO	2752
chr13	87776477	11.74	8.2	53.78	SLITRK5	548230
chr5	33854940	11.74	8.24	65.01	ADAMTS12	36943
chr8	98900081	11.74	8.22	78.17	MATN2	0
chr5	56731791	11.72	8.17	193.08	ACTBL2	46682
chr13	105848698	11.7	8.13	83.68	DAOA	269731
chr13	90167127	11.7	8.15	60.73	SLITRK5	1841466
chr5	16057589	11.67	8.09	59.05	2011-03-01	120186
chr6	140383333	11.67	8.11	122.67	CITED2	687413
chr4	7846533	11.66	8.06	106.21	AFAP1	27113
chr2	41343486	11.65	8.04	63.96	SLC8A1	505130
chr11	122060133	11.64	8.02	131.84	BLID	73047
chr8	102300389	11.62	8	32.53	ZNF706	81805
chr12	68304343	11.61	7.98	79.99	IFNG	249021
chr13	86071959	11.6	7.96	47.5	SLITRK6	301501
chr5	35771657	11.6	7.94	56.26	SPEF2	7450
chr11	35188346	11.59	7.92	93.52	CD44	9609
chr20	43639254	11.57	7.89	82.4	STK4	43924
chr20	47962309	11.53	7.85	101.49	ZNFX1	67183
chr2	46173354	11.53	7.87	65.4	PRKCE	54524
chr5	14036332	11.52	7.83	140.6	DNAH5	91517
chr13	95908557	11.51	7.81	49.11	ABCC4	44869
chr13	113832630	11.49	7.79	38.52	PROZ	19499
chr9	36102501	11.49	7.77	75.66	GLIPR2	34068
chr11	111428687	11.48	7.75	107.3	LAYN	16247
chr13	99719595	11.47	7.73	72.55	DOCK9	18902
chr2	235890148	11.47	7.71	86.57	SH3BP4	0
chr8	127446166	11.47	7.69	44.8	FAM84B	124309
chr8	63422156	11.46	7.67	65.09	NKAIN3	260360
chr8	67448115	11.46	7.65	47.06	C8orf46	42090
chr2	54799553	11.45	7.63	54.56	SPTBN1	13859
chr8	129326959	11.43	7.61	60.2	TMEM75	366205
chr3	63710900	11.41	7.59	85.35	SNTN	72363
chr5	159510362	11.39	7.58	57.85	PWWP2A	35904
chr11	35651706	11.38	7.56	54.92	FJX1	11808
chr8	77343604	11.38	7.54	53.42	ZFHX4	249687
chr20	19973736	11.36	7.52	38.74	NAA20	23861
chrX	16178996	11.36	7.5	117.86	MAGEB17	6445
chr9	113597908	11.35	7.48	84.34	MUSK	60118
chr2	18229354	11.33	7.46	55.55	KCNS3	168541
chr8	125859954	11.3	7.44	41.96	MTSS1	119061
chr2	21130926	11.29	7.43	78.47	C2orf43	107881
chr8	67036358	11.28	7.41	84.01	TRIM55	2610
chr20	30943921	11.27	7.39	61.17	ASXL1	2071
chr1	244090385	11.26	7.35	136.83	AKT3	75841
chr2	85185428	11.26	7.37	39.86	KCMF1	12625
chr8	123147113	11.25	7.33	50.03	HAS2	493320
chr2	79944680	11.24	7.3	51.25	CTNNA2	65834
chr3	149966427	11.24	7.28	134.45	TSC22D2	159532
chr6	73264127	11.24	7.32	189.92	KCNQ5	67230
chr2	106020739	11.23	7.26	101.5	FHL2	4452
chr19	29452892	11.22	7.21	289.34	UQCRFS1	251393
chr2	29256282	11.22	7.19	58.66	FAM179A	14992
chr8	49231046	11.22	7.25	49.79	UBE2V2	276576
chr9	112749158	11.22	7.23	80.33	AKAP2	61557
chr2	134575886	11.21	7.18	82.59	NCKAP5	249689
chr2	62777760	11.2	7.16	93.28	TMEM17	44121
chr11	86431023	11.18	7.14	72.6	ME3	47182
chr5	19854191	11.18	7.11	102.74	CDH18	15095
chr5	25490459	11.18	7.13	76.89	CDH10	845209
chr14	52021279	11.17	7.09	174.91	FRMD6	65261
chr17	75121673	11.16	7.06	105.86	SEC14L1	2119
chr20	14693161	11.16	7.08	61.51	FLRT3	374736
chr5	15024155	11.14	7.04	44.62	ANKH	152105
chr13	80614908	11.13	7.01	102.71	SPRY2	298723
chr2	98567235	11.13	7.03	81.58	TMEM131	43363
chr10	54079071	11.09	6.98	90.74	DKK1	4852
chr8	118843871	11.09	6.99	39.21	EXT1	278619
chr12	13023556	11.08	6.96	113.85	GPRC5A	19997
chr12	53319059	11.07	6.94	50.07	KRT8	1031
chr2	205205001	11.07	6.93	65.21	PARD3B	205352
chr5	148293833	11.04	6.91	112.96	ADRB2	87514
chr11	96058266	11.03	6.88	52.61	MAML2	17915
chr1	86073134	11.03	6.9	84.18	CYR61	26527
chr11	44265384	11.02	6.86	57.81	ALX4	66169
chr8	129800098	11.02	6.85	43.1	TMEM75	839344
chr16	75063961	11.01	6.83	98.62	ZNRF1	27603
chr8	19156391	11.01	6.82	90.25	SH2D4A	14574
chr11	78076553	11	6.79	55.34	GAB2	23464
chr20	33640695	11	6.8	57.5	TRPC4AP	17438
chr11	100274735	10.99	6.77	75.09	ARHGAP42	283486
chr12	127885763	10.99	6.76	63.01	TMEM132C	866022
chr13	80510989	10.98	6.74	45.72	SPRY2	402642
chr16	80208489	10.97	6.73	74.38	DYNLRB2	365979
chr8	81963039	10.97	6.71	59.94	PAG1	61101
chr10	96157641	10.96	6.68	80.24	TBC1D12	4457
chr9	91092577	10.96	6.7	63.51	NXNL2	57276
chr5	57121091	10.95	6.67	99.72	ACTBL2	342292
chr12	56590964	10.93	6.64	60.82	SMARCC2	7450
chr13	97908818	10.93	6.62	54.56	MBNL2	19477
chr17	69629878	10.93	6.65	55.95	AC007461.1	406123
chr14	75038728	10.92	6.59	109.71	LTBP2	39884
chr20	39806416	10.92	6.61	34.93	ZHX3	24457
chr10	104389504	10.91	6.56	92.81	TRIM8	14586
chr18	12730370	10.91	6.58	90.78	PSMG2	27185
chr11	130547538	10.89	6.55	91.52	C11orf44	4524
chr1	18200899	10.89	6.54	69.49	ACTL8	118928
chr8	126557996	10.87	6.72	34.45	TRIB1	112045
chr8	135033741	10.86	6.71	57.32	ST3GAL1	449395
chr8	122029771	10.85	6.7	48.96	SNTB1	204095
chr2	47649890	10.84	6.68	64.99	MSH2	19458
chr8	114436390	10.84	6.67	38.99	CSMD3	12559
chr11	32055950	10.83	6.65	62.17	RCN1	56337
chr12	102961143	10.82	6.62	63.3	IGF1	86557
chr8	119023792	10.82	6.64	40.46	EXT1	98698
chr20	46924391	10.79	6.61	53.89	SULF2	508868
chr20	49952164	10.78	6.6	46.08	NFATC2	206931
chr3	168830124	10.78	6.58	160.25	MECOM	15535
chr11	131942196	10.76	6.55	76.6	NTM	160671
chr8	90556096	10.76	6.57	49.28	RIPK2	213716
chr17	62703453	10.75	6.54	52.89	SMURF2	45104
chr20	55014999	10.75	6.53	28.8	CASS4	27519
chr5	9623196	10.74	6.51	38.21	TAS2R1	7104
chr2	12164542	10.73	6.5	69.9	LPIN1	237123
chr10	111042482	10.72	6.47	93.75	XPNPEP1	624932
chr8	82947772	10.72	6.49	62.43	SNX16	192508
chr13	103935111	10.7	6.46	49.83	SLC10A2	215752
chr2	56090057	10.7	6.43	46.15	EFEMP1	60136
chr5	10692164	10.7	6.42	71.15	DAP	69013
chr5	17181208	10.7	6.44	68.22	BASP1	36298
chr8	130720049	10.69	6.39	41.39	GSDMC	78922
chr8	54858071	10.69	6.4	65.63	RGS20	64454
chr11	22480720	10.68	6.34	83.95	SLC17A6	120914
chr14	100046361	10.68	6.35	96.78	CCDC85C	0
chr2	39859038	10.68	6.37	44.31	TMEM178A	33858
chr2	69404685	10.68	6.38	33.21	ANTXR1	101787
chr10	70821327	10.65	6.31	102.35	SRGN	26384
chr2	189961737	10.65	6.33	138.02	COL5A2	82705
chr13	98735979	10.64	6.3	47.46	FARP1	58674
chr8	119856096	10.64	6.29	34.99	TNFRSF11B	108180
chr1	150164475	10.6	6.28	124.57	ANP32E	34424
chr20	24981273	10.6	6.26	48.92	APMAP	7495
chr8	59768954	10.6	6.25	105.43	NSMAF	196388
chr8	119922859	10.58	6.24	45.78	TNFRSF11B	41417
chr8	122419938	10.58	6.22	60.09	HAS2	233529
chr13	76195549	10.57	6.21	164.99	LMO7	816
chr1	162508783	10.56	6.2	67.9	UAP1	22375
chr9	84174849	10.54	6.19	132.99	TLE1	53425
chr5	9060234	10.53	6.18	33.17	SEMA5A	205260
chr20	34472096	10.52	6.16	42.47	PHF20	32843
chr17	597669	10.5	6.15	88.34	VPS53	20117
chr16	59094294	10.49	6.14	86.71	GOT2	325870
chr8	125858254	10.49	6.13	65.25	MTSS1	117361
chr1	205859056	10.47	6.11	63.97	PM20D1	39648
chr17	5419730	10.47	6.1	65.85	MIS12	29320
chr18	26745446	10.47	6.09	131.73	CDH2	987873
chr2	13961527	10.47	6.08	51.17	FAM84A	811120
chr5	126337836	10.46	6.07	75.61	2003-03-01	28501
chr1	198638389	10.45	6.04	96.05	PTPRC	29934
chr19	45129484	10.45	6.05	36.61	IGSF23	2278
chr8	129140225	10.44	6.03	59.68	TMEM75	179471
chr2	47194508	10.43	6.02	46.24	MCFD2	25351
chr20	19860979	10.42	6.01	82.93	RIN2	6023
chr5	6159311	10.42	6	40.07	MED10	219233
chr1	64386350	10.41	5.98	190.67	ROR1	146473
chr13	101671315	10.4	5.94	37.16	TMTC4	343805
chr13	108103507	10.4	5.96	63.77	FAM155A	415413
chr6	50055140	10.4	5.95	106.98	DEFB112	38613
chr9	81481794	10.4	5.97	61.42	PSAT1	569572
chr5	13568068	10.39	5.93	75.77	DNAH5	376421
chr3	111454366	10.38	5.92	60.13	PHLDB2	2859
chr10	108184013	10.37	5.89	67.72	SORCS1	187569
chr13	108003783	10.37	5.9	35.2	FAM155A	515137
chr8	111658729	10.37	5.88	49.21	KCNV1	670490
chr9	111798488	10.36	5.87	97.8	CTNNAL1	22516
chr13	106803875	10.35	5.86	49.71	EFNB2	383424
chr8	110750063	10.35	5.85	33.98	SYBU	45880
chr1	165868262	10.32	5.83	38.97	UCK2	71040
chr8	107901789	10.32	5.84	83.63	ABRA	119153
chr7	28081265	10.31	5.82	179.55	JAZF1	20684
chr22	27857593	10.29	5.98	75.1	MN1	339730
chr11	69382850	10.28	5.95	43.27	CCND1	72842
chr12	109117116	10.28	5.94	55.34	CORO1C	7048
chr2	36599414	10.28	5.97	62.81	CRIM1	15637
chr8	123454209	10.28	5.96	69.92	ZHX2	339261
chr11	126862175	10.27	5.93	81.16	KIRREL3	8078
chr22	46084805	10.27	5.91	85.57	ATXN10	16963
chr11	40350928	10.26	5.89	60.04	LRRC4C	35101
chr2	62900028	10.26	5.87	36.38	EHBP1	795
chr8	124645271	10.26	5.88	36.85	KLHL38	19756
chr8	126999237	10.26	5.9	32.3	TRIB1	553286
chr8	131276161	10.25	5.86	41.73	ASAP1	16710
chr1	218848026	10.24	5.83	95.67	C1orf143	164425
chr2	69056543	10.24	5.84	43.46	ARHGAP25	12546
chr5	5146222	10.24	5.85	63.77	ADAMTS16	5616
chr11	62609178	10.23	5.82	13.92	WDR74	0
chr4	123704636	10.23	5.81	66.68	FGF2	43064
chr18	55480645	10.22	5.8	105.35	ATP8B1	10155
chr2	26981015	10.21	5.78	47.62	SLC35F6	5978
chr5	12910933	10.21	5.79	85.74	CTNND2	1006615
chr8	131207119	10.2	5.76	35.59	ASAP1	13848
chr8	138199552	10.2	5.77	94.18	FAM135B	1238043
chr12	96168528	10.19	5.75	96	NTN4	15035
chr2	36608329	10.19	5.73	46.29	CRIM1	24552
chr14	80892151	10.18	5.71	63.96	DIO2	37888
chr2	29199560	10.18	5.72	30.46	FAM179A	4441
chr12	124721421	10.16	5.7	51.86	FAM101A	52126
chr12	87106337	10.16	5.69	58.78	MGAT4C	456080
chr1	98675821	10.15	5.68	95.16	DPYD	289053
chr9	18658973	10.15	5.67	46.54	ADAMTSL1	167000
chr13	88651836	10.13	5.65	79.39	SLITRK5	326175
chr20	33900350	10.13	5.66	51.38	FAM83C	19983
chr8	98996160	10.13	5.64	44.46	MATN2	22287
chr5	55419794	10.12	5.63	91.13	ANKRD55	6853
chr13	108488188	10.11	5.62	34.44	FAM155A	30732
chr8	79933286	10.09	5.61	82.78	IL7	215365
chr11	122067930	10.08	5.6	53	BLID	80844
chr5	89779213	10.08	5.59	132.35	POLR3G	8338
chr11	71856334	10.07	5.58	91.46	FOLR3	9277
chr8	94898245	10.06	5.57	43.98	PDP1	30675
chr8	99411446	10.04	5.57	48.41	KCNS2	27641
chr12	103954536	10.03	5.55	66.59	STAB2	26352
chr5	16958105	10.03	5.56	40.65	MYO10	21570
chr20	33356084	10.02	5.54	55.71	NCOA6	53195
chr3	112110323	10.02	5.53	54.58	CD200	58135
chr11	86235378	10	5.51	69.59	ME3	35321
chr16	86642914	10	5.52	59.98	FOXL1	30636
chr5	95590968	9.99	5.5	71.28	PCSK1	176733
chr8	105038290	9.98	5.49	62.18	RIMS2	145482
chr8	122176506	9.98	5.48	51.54	SNTB1	350830
chr9	127059970	9.98	5.47	30.52	NEK6	2131
chr8	143781349	9.97	5.46	47.17	LY6K	17
chr1	109045907	9.96	5.45	184.41	NBPF6	52801
chr2	45355978	9.96	5.43	45.75	SIX2	119246
chr9	106995177	9.96	5.44	84.34	SMC2	138169
chr5	57185458	9.94	5.42	71.97	ACTBL2	406659
chr11	80306282	9.93	5.41	91.11	TENM4	1154424
chr12	127873760	9.92	5.41	53.77	TMEM132C	878025
chr2	36788851	9.92	5.4	41.51	AC007401.2	9277
chr11	82569998	9.91	5.38	72.12	PRCP	22
chr19	7462854	9.91	5.36	73.33	ARHGEF18	2653
chr2	33662482	9.91	5.37	44.56	RASGRP3	928
chr2	38998954	9.91	5.39	38.25	GEMIN6	6210
chr20	38923668	9.9	5.35	46.26	MAFB	393667
chr5	9621807	9.9	5.34	37.82	TAS2R1	8493
chr8	99847374	9.89	5.32	38.73	STK3	9302
chr9	114792464	9.89	5.32	66.89	SUSD1	112119
chr9	137494652	9.89	5.33	63.93	COL5A1	38805
chr11	12065712	9.88	5.3	64.58	DKK3	34233
chr2	197525235	9.88	5.31	84.74	CCDC150	20633
chr11	37526686	9.87	5.28	85.41	RAG2	906737
chr20	21417094	9.87	5.29	64.54	NKX2-4	38265
chr8	101270970	9.87	5.26	55.24	RNF19A	44325
chr8	13224431	9.87	5.27	94.51	DLC1	89886
chr8	108511641	9.85	5.25	51.73	ANGPT1	1195
chr8	51052376	9.85	5.25	86.56	SNTG1	227508
chr8	93061784	9.85	5.24	53.84	RUNX1T1	13244
chr1	159568135	9.84	5.23	47.09	APCS	10357
chr5	73891150	9.84	5.22	83.13	HEXB	44535
chr10	56823657	9.83	5.2	82.04	PCDH15	255554
chr13	50432832	9.83	5.21	104.49	KPNA3	65612
chr5	35919458	9.83	5.19	77.7	CAPSL	19116
chr5	72666636	9.83	5.19	91.79	FOXD1	77553
chr2	22759175	9.82	5.18	58.06	KLHL29	848750
chr19	45879768	9.79	5.17	95.28	ERCC2	5429
chr5	17000569	9.79	5.16	42.9	MYO10	64034
chr18	71984223	9.78	5.15	119.14	C18orf63	950
chr10	68507401	9.76	5.1	73.58	LRRTM3	178200
chr1	17455107	9.76	5.11	94.33	PADI2	8996
chr16	68857497	9.76	5.12	76.36	TANGO6	19849
chr18	43531499	9.76	5.14	157.08	EPG5	15578
chr2	19738382	9.76	5.1	54.04	OSR1	179805
chr5	9046977	9.76	5.13	40.77	SEMA5A	218517
chr8	83151365	9.76	5.14	43.61	SNX16	396101
chr3	159572679	9.75	5.09	168.87	SCHIP1	1788
chr19	43582691	9.73	5.08	61.41	PSG2	2969
chr8	142037045	9.73	5.07	29.85	PTK2	24673
chr8	146061888	9.73	5.06	29.95	ZNF7	7298
chr20	54805073	9.72	5.06	45.13	MC3R	18552
chr13	104968124	9.71	5.05	31.37	DAOA	1150305
chr11	128077943	9.69	5.03	73.26	ETS1	313990
chr20	52391391	9.69	5.04	69.67	ZNF217	165797
chr13	114610751	9.67	5.02	46.03	GAS6	43542
chr2	19013355	9.67	5.02	38.97	NT5C1B	242354
chr22	39570967	9.67	5.01	69.28	CBX7	22149
chr1	205270713	9.66	4.99	86.77	NUAK2	20007
chr12	106424455	9.66	5	62.35	NUAK1	53193
chr10	104991138	9.65	4.98	54.32	NT5C2	37919
chr10	101151905	9.64	4.98	67.73	GOT1	38134
chr20	36846293	9.64	4.96	39.79	KIAA1755	9165
chr8	90113179	9.64	4.97	93.14	RIPK2	656633
chr11	23924810	9.63	4.95	50.89	LUZP2	593751
chr12	102933827	9.63	4.94	62.23	IGF1	59241
chr13	109808777	9.63	4.95	48.65	MYO16	270097
chr18	44869870	9.61	4.92	129.21	SKOR2	94153
chr7	78912696	9.61	4.92	109.35	MAGI2	169927
chr8	128237524	9.61	4.93	34.91	POU5F1B	188848
chr9	121405597	9.61	4.91	59.79	DBC1	725943
chr13	92969506	9.6	4.89	38.31	GPC6	909426
chr20	58957261	9.6	4.89	36.46	C20orf197	326118
chr8	119647474	9.6	4.9	36.23	SAMD12	13077
chr10	101257656	9.58	4.88	53.82	NKX2-3	34871
chr11	12064007	9.58	4.86	75.2	DKK3	32528
chr17	64463347	9.58	4.86	114.13	PRKCA	164240
chr5	97446251	9.58	4.87	95.53	RGMB	658585
chrX	8241827	9.58	4.85	121.57	VCX2	102356
chr2	28178071	9.57	4.84	43.74	BRE	60496
chr11	78426742	9.56	4.83	56.58	TENM4	13530
chr8	131957741	9.56	4.83	79.73	ADCY8	45207
chr20	33851144	9.55	4.82	36.38	EDEM2	14621
chr2	239348339	9.55	4.81	49.67	ASB1	12531
chr12	104613477	9.54	4.8	60.58	TXNRD1	3755
chr5	65157957	9.54	4.8	91.37	ERBB2IP	64183
chr2	43214428	9.53	4.79	46.02	HAAO	194533
chr1	157989488	9.52	4.77	88.08	KIRREL	25890
chr17	79533822	9.52	4.78	49.12	NPLOC4	0
chr20	40111493	9.52	4.78	39.91	CHD6	16301
chr16	75279207	9.51	4.76	83.51	BCAR1	2444
chr1	98552487	9.51	4.75	106.83	DPYD	165719
chr5	72934659	9.51	4.75	100.76	ARHGEF28	12475
chr8	128981813	9.5	4.74	30.48	TMEM75	21059
chr10	95506866	9.49	4.73	74.16	LGI1	10537
chr8	129121304	9.49	4.73	31.78	TMEM75	160550
chr10	68440848	9.48	4.72	62.23	LRRTM3	244753
chr18	46015099	9.48	4.71	135.52	CTIF	50155
chr8	49549932	9.48	4.71	34.22	EFCAB1	92253
chr10	72138013	9.47	4.7	102.53	LRRC20	3238
chr17	77224901	9.47	4.69	37.36	RBFOX3	6823
chr2	28200924	9.47	4.68	34.58	BRE	83349
chr9	118378313	9.47	4.69	71.27	2001-12-01	474053
chr11	131847977	9.46	4.67	91.72	NTM	66452
chr3	127487415	9.46	4.65	67.89	MGLL	15273
chr5	111333620	9.46	4.66	43.17	NREP	296
chr9	93755217	9.46	4.66	119.87	SYK	165284
chr16	13401417	9.45	4.64	98.42	SHISA9	405640
chr2	65681253	9.45	4.64	32.35	SPRED2	21319
chr10	54111790	9.44	4.62	98.52	DKK1	37571
chr12	18901089	9.44	4.62	143.38	CAPZA3	9881
chr2	65804312	9.44	4.61	35.36	SPRED2	144378
chr8	100031799	9.44	4.63	43.22	VPS13B	6134
chr16	68099126	9.42	4.6	45.72	NFATC3	19958
chr2	21995677	9.42	4.6	61.82	TDRD15	648725
chr3	123469739	9.41	4.58	63.8	MYLK	42786
chr3	8911595	9.41	4.59	65.43	RAD18	32324
chr17	62678873	9.39	4.56	55.33	SMURF2	20524
chr3	150027537	9.39	4.57	98.93	TSC22D2	98422
chr8	142086211	9.39	4.58	41.66	DENND3	41003
chr1	151961089	9.38	4.56	75.36	S100A10	3802
chr15	88295996	9.37	4.55	84.8	NTRK3	180162
chr9	117453527	9.36	4.55	72.06	C9orf91	79878
chr1	162161410	9.35	4.54	71.43	NOS1AP	121681
chr1	240929174	9.35	4.53	288.76	RGS7	102758
chr2	47497070	9.35	4.53	33.01	EPCAM	75064
chr2	67616641	9.35	4.52	121.43	ETAA1	7647
chr17	31594415	9.34	4.51	55.69	ASIC2	25428
chr2	224967061	9.34	4.51	73.68	SERPINE2	62862
chr5	10514070	9.32	4.5	24.12	RP11-1C1.5	4601
chr17	71014043	9.31	4.49	55.91	SLC39A11	24808
chr11	28778712	9.3	4.45	63.76	METTL15	646690
chr11	88213551	9.3	4.47	55.94	CTSC	142433
chr2	20111726	9.3	4.48	34.84	TTC32	9816
chr2	29346732	9.3	4.46	66.31	CLIP4	5508
chr5	38854376	9.3	4.48	70.49	OSMR	8112
chr8	144032263	9.3	4.49	46.41	CYP11B2	32841
chr9	100602902	9.3	4.46	73.57	FOXE1	12471
chr2	36795828	9.29	4.44	38.26	FEZ2	12479
chr5	34687545	9.29	4.44	23.57	RAI14	0
chr3	8978938	9.28	4.43	78.34	RAD18	26085
chr5	40222092	9.28	4.43	31.49	PTGER4	457345
chr15	80773505	9.27	4.42	55.28	ARNT2	39761
chr2	57600830	9.27	4.41	51.89	VRK2	533793
chr12	122362771	9.25	4.41	35.07	WDR66	6110
chr16	66416430	9.24	4.4	56.45	CDH5	3139
chr2	74968040	9.24	4.4	48.38	SEMA4F	86439
chrX	2767296	9.24	4.39	37.91	GYG2	5703
chr1	246591982	9.23	4.38	88.89	SMYD3	11105
chr2	19011014	9.23	4.37	73.5	NT5C1B	240013
chr8	128093202	9.23	4.37	33.18	POU5F1B	333170
chr8	99353286	9.23	4.38	51	NIPAL2	46502
chr13	78898167	9.22	4.36	49.65	POU4F1	279343
chrX	31239430	9.22	4.35	67.89	DMD	14550
chr15	58762356	9.21	4.34	75.84	ALDH1A2	3593
chr2	38003889	9.21	4.35	34.41	CDC42EP3	38115
chr13	109807742	9.19	4.34	93.17	MYO16	269062
chr16	88365863	9.19	4.32	68.69	ZNF469	127853
chr8	118682164	9.19	4.33	34.75	MED30	148929
chr11	115097469	9.18	4.3	36.35	CADM1	14068
chr2	150279074	9.18	4.3	58.9	LYPD6	54696
chr2	32872467	9.18	4.31	53.14	TTC27	19175
chr3	8361847	9.18	4.31	89.48	LMCD1	181383
chrX	9531074	9.18	4.32	33.65	TBL1X	27928
chr1	212686642	9.17	4.29	133.25	ATF3	51871
chr13	104535740	9.17	4.28	42.31	SLC10A2	816381
chr1	39644390	9.16	4.27	74.62	MACF1	25365
chr20	49109727	9.16	4.27	56.87	PTPN1	17001
chr5	149849377	9.16	4.28	88.08	NDST1	15841
chr1	98789599	9.15	4.26	85.37	SNX7	337474
chr20	32481320	9.15	4.24	38.34	CHMP4B	82047
chr2	59166693	9.15	4.25	46.31	FANCL	698023
chr5	36357759	9.15	4.26	36.17	RANBP3L	55380
chr10	95048909	9.14	4.23	67.18	MYOF	192879
chr21	46471146	9.14	4.23	92.78	AP001579.1	21618
chr22	34791514	9.14	4.24	82.83	LARGE	472522
chr16	82687691	9.13	4.22	69.9	CDH13	26830
chr5	52658636	9.13	4.22	277.11	FST	117440
chr11	121466675	9.12	4.2	41.46	SORL1	5384
chr12	106477943	9.12	4.2	50.21	NUAK1	0
chr2	235930573	9.12	4.21	73.91	SH3BP4	26926
chr16	67005152	9.11	4.18	59.73	CES3	3611
chr19	43624830	9.11	4.19	129.49	PSG2	37847
chr9	13750236	9.11	4.19	157.99	LINC00583	177571
chr12	49901096	9.1	4.18	77.02	KCNH3	31681
chr17	69409163	9.09	4.17	40.31	AC007461.1	626838
chr17	80175686	9.08	4.17	116.91	CCDC57	4834
chr8	102110913	9.08	4.16	27.53	ZNF706	102809
chr11	69166367	9.07	4.16	83.76	MYEOV	104579
chr10	79176266	9.06	4.15	99.68	KCNMA1	220776
chr2	227291298	9.06	4.15	76.25	IRS1	373014
chr10	80917474	9.05	4.14	54.08	ZMIZ1	88519
chr11	16913712	9.05	4.13	46.85	PLEKHA7	10644
chr17	75118753	9.05	4.12	43.1	SEC14L1	5039
chr5	109079810	9.05	4.13	44.37	MAN2A1	54580
chrX	10418809	9.05	4.12	67.84	MID1	126023
chr11	61655682	9.04	4.11	44.6	FADS3	1716
chr2	56908286	9.02	4.11	41.49	CCDC85A	496865
chr17	31716789	9.01	4.1	109.73	ASIC2	96620
chr20	43205736	9.01	4.1	53.25	PKIG	5291
chr13	90110440	9	4.08	57.77	SLITRK5	1784779
chr2	44363526	9	4.09	45.93	PPM1B	31419
chr5	139702502	9	4.09	68.26	PFDN1	19633
chr2	238409769	8.99	4.08	55.7	MLPH	13687
chr14	52924840	8.98	4.07	73.59	TXNDC16	94220
chr2	14657131	8.97	4.06	45.5	FAM84A	115516
chr8	49539863	8.97	4.07	46.94	EFCAB1	102322
chrX	14982175	8.97	4.06	86.3	MOSPD2	54968
chr20	32978755	8.96	4.05	33.57	ITCH	27474
chr12	79813983	8.95	4.04	100.47	SYT1	128241
chr2	38055411	8.95	4.05	37.53	CDC42EP3	89637
chr10	120671022	8.94	4.03	89.6	NANOS1	118043
chr15	71341407	8.94	4.02	169.28	THSD4	47721
chr2	28183311	8.94	4.03	51.46	BRE	65736
chr8	67383741	8.94	4.04	32.45	C8orf46	21539
chr1	218879395	8.93	4.01	94.28	C1orf143	195794
chr20	49596918	8.93	4.01	31.58	MOCS3	21392
chr2	229782118	8.93	4	106.5	PID1	314520
chr2	85726403	8.93	4	64.05	MAT2A	39722
chr3	157078107	8.93	4.02	65.74	PTX3	76308
chr1	221613535	8.92	3.98	56.65	DUSP10	297104
chr2	45465466	8.92	3.99	24.78	SIX2	228734
chr2	56007009	8.92	3.99	52.88	PNPT1	85801
chr2	67067254	8.92	3.98	58.81	MEIS1	331032
chr11	3926833	8.9	3.97	40.17	STIM1	1977
chr14	100040943	8.9	3.96	58.43	CCDC85C	1468
chr8	99375249	8.9	3.97	39.31	KCNS2	63838
chr21	44144567	8.89	3.96	58.73	PDE9A	70481
chr11	36376399	8.88	3.95	140.33	PRR5L	4818
chr17	64546075	8.88	3.94	48.26	PRKCA	246968
chr2	217970639	8.88	3.94	98.3	AC007557.1	234981
chr2	38008371	8.88	3.93	37.83	CDC42EP3	42597
chr3	153869955	8.88	3.95	104.35	ARHGEF26	30563
chr13	100465138	8.87	3.92	36.26	CLYBL	45814
chr1	55894912	8.87	3.91	256.01	USP24	213710
chr2	46166119	8.87	3.9	24.05	PRKCE	61759
chr5	146111710	8.87	3.93	71.36	PPP2R2B	131608
chr8	98847726	8.87	3.91	27.99	MATN2	33179
chr8	99002595	8.87	3.92	46.55	MATN2	26014
chr11	29195410	8.86	3.89	72.05	KCNA4	842997
chr8	83588189	8.86	3.9	53.74	SNX16	832925
chr11	33712066	8.85	3.88	49.1	C11orf91	9714
chr2	31560917	8.85	3.87	55.34	XDH	76501
chr5	3660327	8.85	3.89	24.86	IRX1	63996
chr8	124001230	8.85	3.88	31.32	DERL1	36497
chr12	4226042	8.84	3.86	78.01	CCND2	156733
chr21	45020738	8.84	3.87	58.07	HSF2BP	57124
chr2	15309932	8.83	3.86	27.31	NBAS	20426
chr5	35858088	8.83	3.86	38.66	IL7R	931
chr8	125860489	8.83	3.85	49.25	MTSS1	119596
chr10	62144674	8.82	3.84	47.62	ANK3	4651
chr12	75709487	8.82	3.84	70.71	CAPS2	10591
chr2	47448391	8.82	3.85	24.6	CALM2	44488
chr3	134076914	8.82	3.83	47.98	AMOTL2	13677
chr10	127936254	8.8	3.82	112.25	ADAM12	140607
chr12	91290170	8.8	3.83	60.33	CCER1	58620
chr16	27773939	8.8	3.81	42.22	GSG1L	121789
chr20	43201967	8.8	3.81	37.46	PKIG	9060
chr2	109029609	8.8	3.8	81.14	SULT1C4	34805
chr5	15366919	8.8	3.82	38.7	FBXL7	133223
chr13	99630749	8.79	3.78	38.01	DOCK9	248
chr4	15718904	8.79	3.79	111.66	BST1	1790
chr5	10018969	8.79	3.79	49.24	FAM173B	230866
chr5	34717598	8.79	3.8	29.93	RAI14	29771
chr6	85362255	8.79	3.8	120.45	TBX18	111819
chr12	44136115	8.78	3.78	77.66	PUS7L	16283
chr13	102102877	8.78	3.76	35.92	ITGBL1	1926
chr15	67175932	8.78	3.77	63.15	SMAD6	171734
chr2	173118118	8.78	3.77	51.93	DLX2	150327
chr12	13933572	8.77	3.75	51.68	GRIN2B	199318
chr16	77332707	8.77	3.76	53.14	ADAMTS18	9288
chr7	34019650	8.77	3.76	138.77	BMPER	74342
chr4	74527490	8.76	3.75	115.93	RASSF6	40979
chr8	105759148	8.76	3.74	35.08	RP11-127H5.1	156024
chr9	118701515	8.76	3.74	56.35	PAPPA	214405
chr12	44447534	8.75	3.73	91.86	TMEM117	208704
chr13	108128650	8.75	3.72	45.81	FAM155A	390270
chr2	211998591	8.75	3.72	76.51	CPS1	540338
chr3	100215951	8.75	3.73	115.9	TMEM45A	4284
chr4	77586548	8.75	3.73	93.88	SHROOM3	230132
chr12	48162394	8.74	3.7	60.23	RAPGEF3	2260
chr20	47155178	8.74	3.71	32.13	PREX1	289079
chr21	28944209	8.74	3.71	81.05	ADAMTS5	605214
chr1	59609006	8.73	3.7	110.83	FGGY	153141
chr20	43641802	8.73	3.7	55.71	STK4	46472
chr5	72617773	8.73	3.69	46.75	FOXD1	126416
chr18	24716295	8.72	3.69	50.81	CHST9	6544
chr3	171092669	8.72	3.68	183.21	TNIK	85020
chr8	61863715	8.72	3.67	38.62	CLVS1	105839
chr9	127072114	8.72	3.68	45.94	NEK6	9687
chr11	79807993	8.71	3.67	35.86	TENM4	656135
chr2	208259842	8.71	3.66	92.53	CREB1	134456
chr5	97645749	8.71	3.67	58.43	RGMB	459087
chrX	21184919	8.71	3.66	143.68	CNKSR2	207454
chr20	36815293	8.7	3.65	35.91	TGM2	20150
chr4	87846146	8.7	3.65	76.95	C4orf36	9575
chr9	18490816	8.7	3.64	95.11	ADAMTSL1	16422
chr9	84947058	8.7	3.64	155.15	SPATA31D1	343208
chr5	14190620	8.69	3.64	34.6	TRIO	6550
chr5	171412174	8.69	3.63	65.04	FBXW11	7251
chr12	47489824	8.68	3.62	82.73	AMIGO2	15927
chr2	7332296	8.68	3.62	42.97	RNF144A	195062
chr5	10555678	8.68	3.63	52.25	ANKRD33B	8739
chr7	101940	8.68	3.62	126.76	FAM20C	90866
chr17	29596911	8.66	3.6	80.22	OMG	27355
chr5	15249469	8.66	3.61	43.76	FBXL7	250673
chr8	134552554	8.66	3.61	38.9	ST3GAL1	31375
chr10	106828506	8.65	3.59	47.64	SORCS3	90017
chr12	127757639	8.65	3.6	46.41	TMEM132C	994146
chr12	94566972	8.65	3.6	34.5	PLXNC1	14932
chrX	20847967	8.65	3.59	123.5	CNKSR2	544406
chr10	44426927	8.64	3.58	59.88	ZNF32	282460
chr1	85794840	8.64	3.57	73.66	BCL10	51904
chr22	33058336	8.64	3.58	123.88	TIMP3	139188
chr5	957180	8.64	3.57	45.66	RP11-661C8.3	22137
chr9	123493090	8.64	3.58	58.72	MEGF9	16179
chr15	63143135	8.63	3.56	61.07	TLN2	92183
chr12	47358468	8.62	3.55	51.15	PCED1B	114755
chr2	19106771	8.62	3.56	60.06	NT5C1B	335770
chr2	75145064	8.62	3.56	31.77	POLE4	40392
chr4	5640222	8.61	3.55	76.24	EVC2	69909
chr1	243882391	8.6	3.54	86.87	AKT3	123984
chr14	93509940	8.6	3.52	62.56	ITPK1	22600
chr20	43643396	8.6	3.54	44.25	STK4	48066
chr2	12997313	8.6	3.53	39.84	TRIB2	138786
chr22	30018249	8.6	3.54	60.46	NF2	18098
chr9	80322816	8.6	3.53	69.45	GNA14	59430
chr2	36712835	8.59	3.52	33.55	CRIM1	27835
chr2	55329314	8.59	3.51	44.79	RTN4	10280
chr3	170627476	8.59	3.52	48.49	EIF5A2	831
chr2	18811562	8.58	3.51	31.5	NT5C1B	40561
chr16	19822922	8.57	3.5	69.82	IQCK	15301
chr2	202014680	8.57	3.5	73.32	CFLAR	16810
chr1	218670134	8.56	3.49	71.9	C1orf143	13141
chr12	95734117	8.56	3.49	113.44	RP11-167N24.6	40392
chr15	74715439	8.56	3.5	78.79	SEMA7A	10399
chr20	7478826	8.56	3.49	53.96	HAO1	442132
chr5	38464468	8.56	3.48	26.19	EGFLAM	15947
chr8	124186931	8.56	3.48	33.84	FAM83A	4193
chr11	128392650	8.55	3.47	73.83	ETS1	282
chr2	67730343	8.55	3.47	43.93	ETAA1	105729
chr8	99370909	8.55	3.47	39.29	NIPAL2	64125
chr12	96031450	8.54	3.46	67.1	USP44	86021
chr4	28289754	8.54	3.46	124.5	RP11-180C1.1	114406
chr11	127896715	8.53	3.46	64.27	ETS1	495218
chr13	97910554	8.53	3.45	64.62	MBNL2	17741
chr3	100755251	8.53	3.45	52.94	ABI3BP	42729
chr8	51997367	8.52	3.44	54	PXDNL	324009
chr10	110965895	8.51	3.43	65.25	XPNPEP1	701519
chr2	20714820	8.51	3.44	37.74	RHOB	67822
chr2	85173666	8.51	3.43	29.75	KCMF1	24387
chr8	66643376	8.51	3.44	99.62	MTFR1	23925
chr20	42411018	8.5	3.43	31.22	GTSF1L	55217
chr1	202558524	8.49	3.42	43.18	SYT2	53894
chr12	105812196	8.49	3.41	37.84	C12orf75	87387
chr2	150851161	8.49	3.42	59.55	MMADHC	406668
chr2	223824196	8.49	3.42	42.33	ACSL3	34761
chr12	89319910	8.48	3.4	39.81	KITLG	345119
chr2	10438210	8.48	3.4	33.23	HPCAL1	4642
chr8	119030985	8.48	3.41	36.69	EXT1	91505
chr6	169473647	8.47	3.39	112.89	THBS2	178436
chr7	5631345	8.47	3.4	76.01	FSCN1	931
chr8	103050314	8.47	3.39	39.67	NCALD	17517
chr12	123163829	8.46	3.39	98.35	HCAR2	23898
chr2	13802420	8.46	3.38	61.94	TRIB2	943893
chr11	46671154	8.45	3.36	55.43	ATG13	6314
chr1	19336571	8.45	3.36	45.4	IFFO2	53228
chr20	44407781	8.45	3.38	42.85	WFDC3	10745
chr2	150999267	8.45	3.37	58.31	RND3	342466
chr5	34717959	8.45	3.38	31.57	RAI14	30132
chr5	72670567	8.45	3.37	59.57	FOXD1	73622
chr11	130870475	8.44	3.34	62.77	SNX19	83908
chr14	101910600	8.44	3.34	99.51	DIO3	116925
chr21	36570474	8.44	3.36	90.7	RUNX1	148670
chr5	41527394	8.44	3.35	31.83	PLCXD3	16501
chr8	107072748	8.44	3.35	39.81	OXR1	209562
chr8	119669659	8.44	3.34	61.8	SAMD12	35262
chr8	64133029	8.44	3.35	60.81	YTHDF3	51652
chr12	1459656	8.43	3.33	50.49	ERC1	57539
chr12	32590145	8.43	3.33	76.25	FGD4	37519
chr2	99374818	8.43	3.32	33.08	MGAT4A	27066
chr5	97804074	8.43	3.33	43.37	RGMB	300762
chr12	54164272	8.42	3.32	45.36	CALCOCO1	42580
chr20	24631965	8.42	3.32	40.19	SYNDIG1	181967
chr8	62672875	8.42	3.31	39.31	ASPH	45557
chr12	47180644	8.41	3.3	60.7	SLC38A4	17394
chr5	102797094	8.41	3.31	68.22	NUDT12	101233
chr5	159191551	8.41	3.3	62.57	ADRA1B	152076
chr5	31361486	8.41	3.31	63.6	DROSHA	164784
chr5	171381554	8.4	3.3	68.6	FBXW11	23043
chr12	21226975	8.39	3.29	65.72	SLCO1B7	19309
chr1	249115541	8.39	3.29	49.72	SH3BP5L	4106
chr20	22698306	8.39	3.28	41.42	FOXA2	132050
chr5	133888223	8.39	3.28	56.42	PHF15	25733
chr8	131915831	8.39	3.29	63.54	ADCY8	87117
chr12	116864389	8.38	3.27	48.83	MAP1LC3B2	132634
chr5	33312211	8.38	3.28	38.94	TARS	128428
chr8	124692933	8.38	3.27	38	KLHL38	27580
chr11	8939178	8.37	3.27	36.49	AKIP1	6003
chr2	35773482	8.35	3.26	40.56	CRIM1	809424
chr4	84776441	8.35	3.26	47.83	AGPAT9	318714
chr2	31624679	8.34	3.26	31.18	XDH	12739
chr9	117785461	8.34	3.25	59.5	TNC	41567
chr11	103496207	8.33	3.24	50.47	DYNC2H1	267073
chr12	58704726	8.33	3.24	103.99	RP11-362K2.2	233018
chr16	70728146	8.33	3.25	71.02	VAC14	1187
chr2	169067830	8.33	3.25	106.35	STK39	36658
chr1	95111959	8.32	3.23	82.22	F3	104440
chr5	167742018	8.32	3.24	49.12	WWC1	22700
chr5	40735393	8.31	3.23	41.96	TTC33	20521
chr8	119453095	8.31	3.23	35.51	SAMD12	139863
chr15	73680973	8.3	3.22	103.32	HCN4	19205
chr11	129893238	8.29	3.21	34.67	PRDM10	20345
chr3	67769916	8.29	3.22	106.01	SUCLG2	64715
chr5	73839502	8.29	3.22	48.73	HEXB	96183
chr10	91681416	8.28	3.2	66.04	KIF20B	219817
chr12	94179178	8.28	3.21	58.41	CRADD	106464
chr4	87260371	8.28	3.21	100.82	MAPK10	18323
chr5	65157729	8.27	3.2	79.71	ERBB2IP	64411
chr20	1605059	8.26	3.19	46.98	RP4-576H24.4	4241
chr20	53777653	8.26	3.19	61.17	DOK5	685233
chr21	36590158	8.26	3.2	42.59	RUNX1	168354
chr2	20267937	8.26	3.19	40.03	LAPTM4A	15985
chr2	234395910	8.26	3.18	100.51	USP40	2034
chr11	128080681	8.25	3.18	42.53	ETS1	311252
chr9	100476907	8.25	3.18	31.47	XPA	17105
chr21	40393286	8.24	3.17	60.02	PSMG1	161965
chr20	43359257	8.23	3.17	25.8	KCNK15	15001
chr8	108540544	8.23	3.17	43.42	ANGPT1	30098
chr8	126245232	8.23	3.17	32.43	NSMCE2	108683
chr11	87156167	8.22	3.16	63.86	TMEM135	406922
chr17	45383082	8.22	3.16	62.63	EFCAB13	17411
chr2	37686718	8.22	3.16	84.58	QPCT	91131
chr11	64774518	8.21	3.15	32.75	ARL2	6904
chr1	36818210	8.21	3.14	57.8	STK40	8568
chr17	30081376	8.21	3.15	49.52	COPRS	104411
chr5	43773759	8.21	3.15	62.08	NNT	128137
chr20	52390505	8.2	3.14	45.8	ZNF217	164911
chr2	18158647	8.2	3.14	84.38	KCNS3	97834
chr2	221090108	8.2	3.13	54.25	SLC4A3	594093
chr2	47270912	8.2	3.13	26.99	MCFD2	101755
chr3	37977993	8.2	3.12	62.7	CTDSPL	27914
chr3	99282149	8.2	3.13	124.25	COL8A1	75007
chr8	70495189	8.2	3.12	46.02	SULF1	18929
chr13	94341777	8.19	3.11	36.28	GPC6	462519
chr16	80231836	8.19	3.11	49.54	DYNLRB2	342632
chr5	13323086	8.19	3.12	40.5	DNAH5	621403
chrX	3190100	8.19	3.12	53.54	CXorf28	76
chr14	79433933	8.18	3.1	99.57	NRXN3	269207
chr2	1759758	8.18	3.1	41.09	PXDN	11317
chr2	204676453	8.18	3.11	34.83	CTLA4	55893
chr5	33893043	8.18	3.1	30.08	ADAMTS12	583
chr20	4488078	8.17	3.09	48.49	PRNP	178641
chr8	131815836	8.17	3.09	35.59	ADCY8	187112
chr16	3072475	8.16	3.08	49.66	HCFC1R1	1324
chr17	25774116	8.16	3.09	65.9	KSR1	9391
chr2	204668971	8.16	3.09	117.04	CTLA4	63375
chr5	148292812	8.15	3.08	58.63	ADRB2	86493
chr10	117840220	8.14	3.06	103.87	GFRA1	174924
chr11	132614844	8.14	3.08	66.56	OPCML	197980
chr11	87184452	8.14	3.07	45.84	TMEM135	435207
chr2	19849730	8.14	3.07	26.93	TTC32	251509
chr8	119456600	8.14	3.07	47.51	SAMD12	136358
chr8	98867999	8.14	3.07	52.09	MATN2	12906
chr12	76371876	8.13	3.06	54.64	PHLDA1	53345
chr11	130642656	8.12	3.06	37.87	C11orf44	99642
chr2	46191522	8.11	3.05	30.61	PRKCE	36356
chr5	21152954	8.1	3.04	34.3	CDH18	576809
chr8	118962169	8.1	3.05	35	EXT1	160321
chr8	80346241	8.1	3.05	59.53	STMN2	176645
chr2	36705598	8.09	3.04	69.4	CRIM1	35072
chr3	110295934	8.09	3.03	58.3	RP11-553A10.1	315962
chr5	55576012	8.09	3.04	37.79	ANKRD55	46663
chrX	31351841	8.09	3.04	71.64	DMD	66609
chr1	160094777	8.08	3.03	76.93	ATP1A2	2522
chr12	60542833	8.08	3.02	110.74	SLC16A7	379830
chr9	114720499	8.08	3.03	62.12	UGCG	61290
chr11	8741056	8.07	3.02	41.26	ST5	203
chr3	174048331	8.06	3.01	119.81	NAALADL2	110283
chr3	18336855	8.06	3.02	82.08	SATB1	56005
chr8	131918964	8.06	3.02	31.11	ADCY8	83984
chr2	19741075	8.05	3	37.6	OSR1	182498
chr3	46598406	8.05	3	48.95	LUZPP1	319
chr5	9483546	8.05	3.01	28.98	SEMA5A	62478
chr8	119016983	8.05	3	36.28	EXT1	105507
chr9	12685175	8.05	3.01	80.31	TYRP1	101
chr9	134917969	8.05	3	40.11	MED27	37121
chr11	27889990	8.04	2.99	63.73	BDNF	146222
chr11	78131676	8.04	2.99	58.27	GAB2	2119
chr16	84534846	8.04	2.99	42.87	KIAA1609	3218
chr11	130350276	8.03	2.98	43.91	ADAMTS15	31244
chr14	62020667	8.03	2.98	91.02	RP11-47I22.3	16484
chr4	122650156	8.03	2.99	44.34	ANXA5	31725
chr7	47826501	8.03	2.97	95.42	C7orf69	8225
chr9	86500608	8.03	2.98	55.35	KIF27	3414
chr5	10702439	8.02	2.97	42.64	DAP	58738
chr16	48998327	8.01	2.96	83.9	RP11-22D3.1	194929
chr2	19172567	8.01	2.97	50.46	OSR1	383947
chr2	7848047	8.01	2.97	40.03	RNF144A	710813
chr8	123012178	8	2.96	24.31	HAS2	358385
chr1	116088555	7.99	2.95	67.5	VANGL1	95856
chr11	97836985	7.99	2.95	74.65	CNTN5	1054723
chr17	69897157	7.99	2.94	44.57	AC007461.1	138844
chr22	18455571	7.99	2.96	58.04	MICAL3	28212
chr2	87546136	7.99	2.95	75.72	PLGLB1	296998
chr4	58271690	7.99	2.94	68.4	IGFBP7	294976
chrX	17423553	7.99	2.95	41.4	NHS	29847
chr10	79497525	7.98	2.94	59.04	DLG5	91512
chr11	45111024	7.98	2.93	40.26	PRDM11	4377
chr1	33565032	7.98	2.93	59.26	ADC	17018
chr20	55362825	7.98	2.93	44.91	TFAP2C	156724
chr2	167450146	7.98	2.93	124.57	SCN7A	99226
chr8	143757684	7.98	2.94	27.53	PSCA	4027
chr9	84150673	7.98	2.92	81.85	TLE1	77601
chr11	32159032	7.96	2.91	57.09	RCN1	32937
chr12	118490445	7.96	2.92	34.09	WSB2	0
chr12	33948640	7.96	2.91	67.26	ALG10	226413
chr12	76531563	7.96	2.91	56.19	NAP1L1	52587
chr2	39719461	7.96	2.92	46.55	MAP4K3	54845
chr10	100220765	7.95	2.9	78.66	HPS1	13919
chr12	124718160	7.95	2.9	93.72	FAM101A	55387
chr4	167356790	7.95	2.91	52.91	TLL1	560517
chr5	14038673	7.95	2.9	34.59	DNAH5	93858
chr20	42794835	7.94	2.89	38.42	JPH2	20735
chr5	5340625	7.94	2.9	34.7	KIAA0947	82019
chr9	113560102	7.94	2.89	103.58	MUSK	22312
chr9	114812992	7.94	2.89	41.07	SUSD1	91591
chr1	209830651	7.93	2.89	57.56	LAMB3	4677
chr16	87904467	7.93	2.88	53.8	SLC7A5	1210
chr2	13091651	7.93	2.88	41.54	TRIB2	233124
chr3	112372602	7.93	2.88	96.6	CCDC80	12292
chr7	151451420	7.93	2.88	124.44	PRKAG2	17857
chr5	15835195	7.92	2.87	53.04	FBXL7	218941
chr3	98690139	7.91	2.87	92.62	DCBLD2	69443
chr13	110669967	7.9	2.87	23.1	IRS2	230889
chr20	33510669	7.9	2.86	35.22	GSS	23700
chr2	101519449	7.9	2.86	48.23	NPAS2	21996
chr11	86407234	7.89	2.86	49.56	ME3	23393
chr2	221093561	7.89	2.86	48.48	SLC4A3	597546
chr5	83545877	7.89	2.85	65.93	EDIL3	134164
chr1	240994671	7.88	2.84	63.71	RGS7	37261
chr1	247905757	7.88	2.85	131.47	OR14K1	3677
chr15	30217063	7.88	2.84	79.27	TJP1	43842
chr18	57385535	7.88	2.85	58.74	CCBE1	20760
chr3	139021343	7.88	2.85	94.01	MRPS22	41355
chr12	89248251	7.87	2.83	67.01	KITLG	273460
chr17	55952894	7.87	2.84	106.68	CUEDC1	2700
chr22	30603097	7.87	2.83	64.77	MGC20647	38724
chr3	156269726	7.87	2.84	79.97	SSR3	2025
chr8	81960293	7.87	2.83	33.06	PAG1	63847
chr11	123045586	7.86	2.83	69.98	CLMP	20240
chr9	88358305	7.86	2.82	55.76	AGTPBP1	1198
chr15	33142586	7.85	2.81	167.35	FMN1	37706
chr15	36720672	7.85	2.82	76.34	C15orf41	150977
chr1	8964153	7.85	2.82	82.04	ENO1	24682
chr20	46082061	7.85	2.82	53.69	NCOA3	48377
chr22	21392201	7.85	2.81	73.91	SLC7A4	4909
chr11	65670806	7.84	2.81	24.85	FOSL1	2599
chr2	220553907	7.84	2.81	54.74	SLC4A3	57892
chr5	10720260	7.84	2.8	53.38	DAP	40917
chr12	39897403	7.83	2.8	77.96	KIF21A	60048
chr17	30489282	7.83	2.8	76.5	AC116407.2	17440
chr20	43690116	7.83	2.8	48.05	KCNS1	39471
chr10	23689031	7.82	2.79	79.12	OTUD1	39004
chr12	72690407	7.82	2.79	67.75	TRHDE	22981
chr11	104494429	7.81	2.79	61.53	CASP12	274549
chr15	43182861	7.81	2.79	92.43	TTBK2	17449
chr20	52873803	7.81	2.79	37.79	PFDN4	49254
chr21	32666538	7.81	2.78	37.06	TIAM1	17292
chr1	43938668	7.8	2.78	185.79	HYI	18845
chr2	84720791	7.8	2.78	56.87	DNAH6	22625
chr9	101137607	7.8	2.78	49.39	TBC1D2	119529
chr18	475351	7.79	2.77	52.4	COLEC12	25208
chr20	56687267	7.79	2.77	30.34	C20orf85	38530
chr2	65058605	7.79	2.77	37.86	SLC1A4	156856
chr5	126687270	7.79	2.77	67.87	MEGF10	60556
chr12	54616548	7.78	2.76	49.35	SMUG1	33607
chr22	27511948	7.77	2.76	86.71	CRYBA4	493857
chr5	22560449	7.77	2.76	34.96	CDH12	292838
chrX	16676539	7.77	2.76	88.78	S100G	8095
chr11	134611946	7.76	2.74	43.72	AP003062.1	243137
chr11	7987128	7.76	2.74	30.73	NLRP10	0
chr12	11899231	7.76	2.75	80.54	ETV6	6041
chr20	30292520	7.76	2.75	30.23	AL160175.1	16318
chr22	27635282	7.76	2.75	74.74	MN1	562041
chr3	30553253	7.76	2.74	57.08	TGFBR2	94578
chr5	97750825	7.76	2.75	67.1	RGMB	354011
chr9	35728125	7.76	2.74	37.18	CREB3	4044
chr4	174267397	7.75	2.73	215.69	HMGB2	10958
chr4	48130183	7.75	2.73	81.28	TXK	5927
chr8	94576885	7.75	2.73	41.9	FAM92A1	133741
chr9	81638185	7.75	2.74	74.92	TLE4	548340
chrX	25563031	7.75	2.73	40.47	ARX	528803
chr10	112159283	7.74	2.72	43.63	SMNDC1	94411
chr20	4206572	7.74	2.72	43.91	ADRA1D	22986
chr12	115371458	7.73	2.71	54.56	TBX3	249326
chr14	23447075	7.73	2.71	40.1	AJUBA	0
chr20	56273488	7.73	2.72	27.5	PMEPA1	6439
chr8	128680876	7.73	2.71	43.69	MYC	66641
chr8	8522098	7.73	2.72	92.48	CLDN23	37187
chr17	37036320	7.72	2.7	35.93	LASP1	6014
chr8	111848443	7.72	2.71	36.78	KCNV1	860204
chr10	112170354	7.71	2.7	91.71	DUSP5	87079
chr1	145092736	7.71	2.69	55.64	PDE4DIP	16387
chr12	50595858	7.71	2.7	42.15	LIMA1	0
chr16	57842114	7.71	2.7	82.85	CTD-2600O9.1	2272
chr18	8891060	7.71	2.7	115.25	SOGA2	101225
chr22	35985369	7.71	2.69	39.97	MB	26228
chr13	65298100	7.7	2.68	133.94	AL445989.1	977003
chr2	22189260	7.7	2.68	37.23	TDRD15	842308
chr3	177196411	7.7	2.68	46.51	TBL1XR1	280987
chr4	23730259	7.7	2.69	59.18	PPARGC1A	161236
chr5	30505883	7.7	2.69	34.54	CDH6	687811
chr8	142164368	7.7	2.68	20.73	DENND3	12903
chr16	80633579	7.69	2.67	36.13	CDYL2	39891
chr21	45826175	7.69	2.67	45.3	LRRC3	49031
chr5	172882483	7.69	2.68	36.58	STC2	125814
chr5	175349455	7.69	2.66	42.68	THOC3	38502
chr5	55933370	7.69	2.66	89.62	AC022431.2	31148
chr8	127592275	7.69	2.67	27.48	FAM84B	21474
chr8	98102466	7.69	2.67	44.29	CPQ	60606
chr20	4531595	7.68	2.66	42.94	PRNP	135124
chr4	7651829	7.68	2.66	44.55	SORCS2	84015
chr13	98599678	7.67	2.65	33.07	IPO5	5901
chr20	36738490	7.67	2.65	21.22	TGM2	55019
chr21	45006101	7.67	2.65	43.37	HSF2BP	71761
chr2	9391967	7.67	2.65	41.93	ASAP2	44910
chr8	130472190	7.67	2.66	20.81	GSDMC	326781
chr10	54246749	7.66	2.64	71.48	DKK1	172530
chr10	79152722	7.66	2.64	60.89	KCNMA1	244320
chr11	128629631	7.66	2.64	52.51	FLI1	4891
chr13	109926683	7.66	2.64	31.79	MYO16	388003
chr13	113841893	7.66	2.63	33.89	PCID2	20364
chr13	84470502	7.66	2.63	32.4	SLITRK1	13811
chr5	110236666	7.66	2.63	80.21	SLC25A46	145683
chr5	17813530	7.66	2.64	31.16	BASP1	595698
chr11	126862876	7.65	2.62	29.31	KIRREL3	7377
chr11	26209405	7.65	2.62	42.2	ANO3	1261
chr1	16500236	7.65	2.63	119.82	EPHA2	17491
chr7	116083297	7.65	2.63	68.61	CAV2	55984
chr12	127153265	7.64	2.61	100.47	TMEM132B	1046060
chr17	39536533	7.64	2.61	44.11	KRT34	1959
chr20	2217901	7.64	2.62	37.74	TGM3	58583
chr8	101679920	7.64	2.62	21.15	SNX31	4114
chr13	78767042	7.62	2.6	36.83	EDNRB	272976
chr2	74791582	7.62	2.61	32.26	LOXL3	8602
chr2	80229075	7.62	2.61	49.47	LRRTM1	302161
chr7	100760847	7.62	2.6	61.81	SERPINE1	9360
chr7	47644690	7.62	2.6	92.68	TNS3	22371
chr8	123179216	7.62	2.6	37	HAS2	525423
chr8	132301061	7.62	2.61	25.46	ADCY8	246226
chr12	52624261	7.61	2.59	132.73	KRT7	2474
chr13	109989279	7.61	2.6	50.62	IRS2	449473
chr17	29576216	7.61	2.59	68.25	OMG	48050
chr3	112366151	7.61	2.59	48.54	CCDC80	5841
chr5	14106060	7.61	2.59	29.18	TRIO	37588
chr14	80063022	7.6	2.58	89.64	NRXN3	316610
chr2	139535753	7.6	2.58	46.92	NXPH2	2002
chr22	37893290	7.6	2.58	38.76	CARD10	6634
chr5	34571622	7.6	2.58	30.88	RAI14	84557
chr10	77307328	7.59	2.58	62.6	C10orf11	115954
chr17	17824785	7.59	2.57	31.28	TOM1L2	49244
chr2	1051100	7.59	2.57	32.61	SNTG2	104312
chr2	79169091	7.59	2.57	46.93	REG3G	83558
chr8	122761509	7.59	2.57	28.48	HAS2	107716
chr20	8996674	7.58	2.57	55.27	PLCB4	52573
chr3	8930114	7.58	2.56	50.47	RAD18	13805
chr8	129271000	7.58	2.56	25.94	TMEM75	310246
chr11	12098106	7.57	2.56	47.69	MICAL2	17274
chr1	198241815	7.57	2.55	46.46	NEK7	51723
chr19	43769640	7.57	2.56	70.04	PSG9	3786
chr5	16462086	7.57	2.56	45.73	ZNF622	3652
chr17	69420467	7.56	2.55	69.01	AC007461.1	615534
chr2	208378801	7.56	2.55	111.44	CREB1	15497
chr22	50346189	7.56	2.54	52.39	PIM3	7809
chr2	36688611	7.56	2.55	31.7	CRIM1	52059
chr3	144083841	7.56	2.54	42.24	C3orf58	391228
chr8	120189619	7.56	2.55	25.47	COLEC10	109976
chr12	31671894	7.55	2.53	140.68	DENND5B	18239
chr1	72750613	7.55	2.53	58.43	NEGR1	2033
chr17	46550601	7.55	2.54	36.51	SKAP1	42857
chr20	49977293	7.55	2.54	40.27	NFATC2	181802
chr4	33838822	7.55	2.54	80.35	ARAP2	2373382
chr5	33828163	7.55	2.53	33	ADAMTS12	63720
chr10	63853911	7.54	2.52	43.89	ARID5B	44778
chr1	17516602	7.54	2.53	39.65	PADI1	14856
chr5	143301267	7.54	2.52	53.7	HMHB1	109378
chr5	9150327	7.54	2.53	34.37	SEMA5A	115167
chr17	47224450	7.53	2.52	40.07	B4GALNT2	13958
chr4	41527355	7.53	2.52	58.09	LIMCH1	12656
chr9	75593828	7.53	2.52	94.58	ALDH1A1	25693
chr19	32864823	7.52	2.5	102.5	ZNF507	28035
chr2	18805244	7.52	2.51	57.5	NT5C1B	34243
chr5	166636126	7.52	2.51	112.25	TENM2	75515
chr6	141909068	7.52	2.51	82.31	NMBR	500705
chr8	127466513	7.52	2.51	28.7	FAM84B	103962
chr8	129678495	7.52	2.51	32.25	TMEM75	717741
chr10	44384234	7.51	2.5	46.86	ZNF32	239767
chr1	215130829	7.51	2.5	71.86	KCNK2	48206
chr15	39505769	7.51	2.49	78.08	C15orf54	36953
chr16	83723100	7.51	2.5	56.64	HSBP1	118185
chr17	39517089	7.51	2.5	71.04	KRT33B	8800
chr11	131924891	7.5	2.49	27.66	NTM	143366
chr20	50248075	7.5	2.49	26.01	NFATC2	68744
chr11	17193113	7.49	2.48	71.32	PIK3C2A	1662
chr2	71725675	7.49	2.49	27.19	DYSF	31680
chr5	40985267	7.49	2.49	54.82	MROH2B	72896
chr5	45512834	7.49	2.48	46.68	HCN1	183256
chr11	64102677	7.48	2.48	37.2	CCDC88B	4855
chr2	10545748	7.48	2.48	33.22	HPCAL1	14236
chr8	49448709	7.48	2.48	27.86	EFCAB1	193476
chr2	173694186	7.47	2.47	59.04	RAPGEF4	7720
chr2	198834490	7.47	2.46	54.84	PLCL1	113883
chr2	85877157	7.47	2.47	39.01	SFTPB	17975
chr4	138977288	7.47	2.46	56.24	SLC7A11	186052
chr5	13567185	7.47	2.47	52.09	DNAH5	377304
chr5	36457789	7.47	2.47	29.24	SLC1A3	148505
chr8	103922224	7.47	2.47	23.16	AZIN1	37421
chr9	118914516	7.47	2.47	45.48	PAPPA	1404
chr4	26328555	7.46	2.46	64.34	RBPJ	3900
chr9	72732837	7.46	2.46	58.69	MAMDC2	74177
chr1	11919818	7.45	2.45	87.51	NPPB	667
chr11	79814689	7.45	2.45	43.87	TENM4	662831
chr12	13251308	7.45	2.46	50.07	GSG1	2405
chr20	39135365	7.45	2.45	66.62	MAFB	181970
chr20	33803244	7.44	2.44	40.96	MMP24	11050
chr2	211997505	7.44	2.45	69.43	CPS1	539252
chr3	87037596	7.44	2.45	131.47	VGLL3	2093
chr8	122755426	7.44	2.44	30.71	HAS2	101633
chr10	111103275	7.43	2.44	52.8	XPNPEP1	564139
chr4	147177192	7.43	2.44	92.02	RP11-6L6.2	31320
chr5	168588249	7.43	2.44	77.54	SLIT3	139301
chr11	103403375	7.42	2.43	61.68	DYNC2H1	174241
chr19	16449882	7.42	2.43	55.17	KLF2	14068
chr2	100496848	7.42	2.43	50.28	AFF3	223981
chr2	8288588	7.42	2.44	32.26	ID2	530224
chr12	124869936	7.41	2.41	78.11	NCOR2	3271
chr12	52674868	7.41	2.43	46.86	KRT86	6246
chr15	96818091	7.41	2.42	57.43	AC016251.1	13406
chr20	45963112	7.41	2.42	36.45	ZMYND8	13541
chr22	37828473	7.41	2.42	81.33	ELFN2	4805
chr4	5039904	7.41	2.43	67.59	STK32B	13102
chr5	36657828	7.41	2.42	33.2	SLC1A3	49234
chr5	97685146	7.41	2.42	56.6	RGMB	419690
chr8	104357199	7.41	2.42	47.92	CTHRC1	26381
chr11	128337656	7.4	2.41	32.61	ETS1	54277
chr5	135389542	7.4	2.41	61.96	TGFBI	4174
chr8	64144527	7.4	2.41	53.46	YTHDF3	63150
chr9	13721681	7.4	2.41	49.71	LINC00583	206126
chr10	69896411	7.39	2.4	50.02	MYPN	26995
chr2	230353926	7.39	2.4	44.33	PID1	217762
chr3	133727738	7.39	2.4	68.45	SLCO2A1	20857
chr9	123129083	7.39	2.4	43.32	CDK5RAP2	81104
chr10	75815995	7.38	2.39	71.14	VCL	27076
chr12	2378325	7.38	2.39	46.59	CACNA1C	215433
chr1	234045126	7.38	2.39	167.93	SLC35F3	4284
chr3	170520427	7.38	2.39	44.03	RPL22L1	67232
chr3	43795447	7.38	2.4	50.48	ABHD5	42085
chr4	77511537	7.38	2.4	37.47	SHROOM3	155121
chr5	145305121	7.38	2.39	74.57	SH3RF2	10858
chr12	103241084	7.37	2.38	39.45	PAH	69785
chr15	88360228	7.37	2.38	67.07	NTRK3	115930
chr21	40693950	7.37	2.38	75.78	BRWD1-IT2	7418
chr3	197121676	7.37	2.38	59.1	DLG1	95342
chr13	33810317	7.36	2.38	119.4	STARD13	30011
chr21	20205447	7.36	2.38	94.75	TMPRSS15	347087
chr2	216393436	7.36	2.37	55.31	FN1	92378
chr5	3612986	7.36	2.37	43	IRX1	16655
chr5	37668813	7.36	2.37	25.51	GDNF	166034
chr9	97684773	7.36	2.37	54.67	C9orf3	33292
chr1	42367977	7.35	2.37	55.58	HIVEP3	16029
chr2	19340677	7.35	2.36	32.1	OSR1	215837
chr2	39869646	7.35	2.37	31.76	TMEM178A	23250
chr1	16125712	7.34	2.36	59.63	FBLIM1	34101
chr15	56200206	7.34	2.35	62.41	NEDD4	7483
chr20	39958250	7.34	2.36	22.26	LPIN3	11147
chr2	70599063	7.34	2.36	25.79	FAM136A	69678
chr5	95048297	7.34	2.36	99.4	RHOBTB3	18116
chr8	105903742	7.34	2.35	32.57	RP11-127H5.1	300618
chr11	69089468	7.33	2.34	41.68	MYEOV	27680
chr11	86451830	7.33	2.35	40.57	PRSS23	50108
chr12	118745607	7.33	2.34	51.04	TAOK3	51140
chr18	57899967	7.33	2.34	81.06	MC4R	139871
chr2	228683082	7.33	2.35	48.05	CCL20	4349
chr3	46257677	7.33	2.35	96.26	CCR1	7627
chr5	33843866	7.33	2.35	25.4	ADAMTS12	48017
chr13	38191530	7.32	2.34	91.55	POSTN	18386
chr2	39750999	7.31	2.34	46.2	MAP4K3	86383
chr15	63389468	7.3	2.33	72.38	LACTB	24368
chr20	1744912	7.3	2.34	41.7	SIRPG	106324
chr9	109655147	7.3	2.33	39.03	ZNF462	29606
chr4	73497176	7.29	2.33	105.61	ADAMTS3	62497
chr8	80278052	7.29	2.33	46.42	STMN2	244834
chr3	29227854	7.28	2.33	63.45	RBMS3	94456
chr5	68194846	7.28	2.33	47.06	SLC30A5	194464
chr10	95218700	7.27	2.32	46.73	MYOF	23088
chr11	106269949	7.27	2.32	39.33	KBTBD3	321294
chr11	132604306	7.27	2.32	42.26	OPCML	208518
chr12	58758903	7.27	2.32	55.7	RP11-362K2.2	178841
chr2	40440328	7.27	2.32	32.84	AC007377.1	47656
chr5	80263521	7.27	2.32	57.99	RASGRF2	6867
chr10	116616528	7.26	2.31	47.12	FAM160B1	3859
chr13	73848064	7.26	2.3	53.58	KLF5	214971
chr18	43735695	7.26	2.3	91.05	C18orf25	17661
chr20	39945342	7.26	2.31	43.78	ZHX3	732
chr2	10716235	7.26	2.3	34.12	NOL10	95418
chr4	143329457	7.26	2.3	142.35	INPP4B	22792
chr5	143452404	7.26	2.3	106.49	YIPF5	97627
chr5	149696936	7.26	2.3	36.96	ARSI	14257
chr6	143206624	7.26	2.31	106.45	HIVEP2	48277
chr8	104822008	7.26	2.31	49.48	RIMS2	9277
chr8	55063705	7.26	2.31	18.71	MRPL15	15705
chrX	11575416	7.26	2.31	67.17	ARHGAP6	107369
chr20	1741965	7.25	2.29	20.47	SIRPG	103377
chr20	30301288	7.25	2.29	22.82	AL160175.1	7550
chr20	52422564	7.25	2.29	52.23	BCAS1	189741
chr2	100495718	7.25	2.29	34.31	AFF3	225111
chr2	214860303	7.25	2.29	52.33	VWC2L	415323
chr2	223621867	7.25	2.29	41.53	MOGAT1	85199
chr11	106239628	7.24	2.28	55.03	KBTBD3	290973
chr2	161693432	7.24	2.28	83.07	TANK	299824
chr2	86163063	7.24	2.28	28.46	ST3GAL5	46763
chr3	94160199	7.24	2.27	91.62	DHFRL1	377803
chr5	9557955	7.24	2.28	39.08	SEMA5A	11605
chr9	76228430	7.24	2.28	54.65	ANXA1	455697
chrX	17430917	7.24	2.28	110.68	NHS	37211
chr11	62194136	7.23	2.27	45.91	SCGB1A1	7466
chr13	79275723	7.23	2.26	44.74	RNF219	42246
chr20	52757625	7.23	2.26	34.46	CYP24A1	30704
chr7	102516412	7.23	2.27	85.19	LRRC17	36863
chr7	84765432	7.23	2.27	59.94	SEMA3D	14018
chr8	131454758	7.23	2.27	23.94	ASAP1	985
chr9	36029973	7.23	2.27	33.46	RECK	6294
chr10	91022362	7.22	2.26	63.48	LIPA	10384
chr11	87149059	7.22	2.26	45.47	TMEM135	399814
chr6	132272642	7.22	2.26	115.49	CTGF	0
chr12	126536627	7.21	2.25	118.33	TMEM132B	429422
chr5	165785339	7.21	2.26	88.91	TENM2	926302
chr5	167791476	7.21	2.25	53.13	WWC1	6787
chr7	55200683	7.21	2.26	75.18	EGFR	22980
chr12	1585306	7.2	2.25	47.28	WNT5B	53588
chr5	33789144	7.2	2.24	22.84	ADAMTS12	102739
chr5	42718941	7.2	2.25	24.37	CCDC152	37799
chr5	92414566	7.2	2.25	82.87	NR2F1	504314
chr8	120598804	7.2	2.25	45.92	ENPP2	6281
chr10	125382098	7.19	2.24	35.02	GPR26	43610
chr11	99196766	7.19	2.24	33.08	CNTN5	229941
chr15	97311123	7.19	2.23	63.81	SPATA8	15333
chr17	2901935	7.19	2.23	66.33	OR1D5	64803
chr1	94167400	7.19	2.24	165.76	BCAR3	19852
chr5	163187677	7.19	2.24	75.34	MAT2B	254894
chrX	29679625	7.19	2.24	52.99	MAGEB2	553889
chr11	92002365	7.18	2.23	47	FAT3	82734
chr13	97846874	7.18	2.23	25.34	MBNL2	26651
chr15	100583547	7.18	2.23	66.27	ADAMTS17	65602
chr17	16189821	7.18	2.22	40.93	CENPV	66786
chr3	36719055	7.18	2.23	60.68	DCLK3	62134
chr5	83597642	7.18	2.23	119.66	EDIL3	82399
chr9	16191860	7.18	2.22	58.1	C9orf92	23874
chr12	71791362	7.17	2.22	46.55	LGR5	42025
chr14	60561181	7.17	2.22	98.62	PCNXL4	2373
chr20	19796357	7.17	2.21	17.21	AL121761.2	57515
chr2	224414064	7.17	2.22	43.63	SCG2	52775
chr5	169213480	7.17	2.22	64.32	DOCK2	26596
chr1	23523592	7.16	2.21	111.61	HTR1D	2207
chr19	1177885	7.16	2.21	28.01	SBNO2	3440
chr2	56185684	7.16	2.21	24.38	EFEMP1	34247
chr3	124844794	7.16	2.21	41.81	SLC12A8	4933
chr11	104918128	7.15	2.21	56.46	CARD16	1862
chr18	71282269	7.15	2.2	105.7	RP11-169F17.1	350417
chr2	29923587	7.15	2.2	31.12	ALK	219775
chr2	69828481	7.15	2.2	36.7	AAK1	42142
chr8	126082588	7.15	2.21	37.45	NSMCE2	21170
chr1	210361740	7.14	2.19	61.38	SERTAD4	44241
chr12	5916376	7.14	2.2	82.85	ANO2	67079
chr20	42584196	7.14	2.19	28.05	TOX2	9688
chr5	172286211	7.14	2.2	45.81	ERGIC1	24634
chr8	52307616	7.14	2.2	31.84	PXDNL	13760
chr1	168271118	7.13	2.19	85.3	TBX19	4093
chr13	108111948	7.13	2.19	60.44	FAM155A	406972
chr5	139631290	7.13	2.19	35.85	PFDN1	51215
chr11	131935042	7.12	2.18	37.28	NTM	153517
chr14	66512458	7.12	2.18	74.19	CTD-2014B16.3	41054
chr15	82425253	7.12	2.18	60.07	RP11-597K23.2	44058
chr2	162949757	7.12	2.18	75.81	DPP4	18542
chr2	44518482	7.12	2.18	54.44	SLC3A1	5685
chr2	84128195	7.12	2.19	33.51	SUCLG1	558246
chr3	196520252	7.12	2.18	71.22	PAK2	18674
chr9	118435495	7.12	2.19	53.94	PAPPA	480425
chr12	64575399	7.11	2.17	55.98	C12orf66	40483
chr14	69044721	7.11	2.17	34.11	RAD51B	32279
chr17	74044890	7.11	2.17	25.91	SRP68	4676
chr22	26156068	7.11	2.17	95.32	MYO18B	17704
chr8	118926037	7.11	2.17	35.74	EXT1	196453
chr8	129603686	7.11	2.18	20.3	TMEM75	642932
chr9	130150836	7.11	2.17	37.15	SLC2A8	8422
chr17	70354853	7.1	2.16	39.92	SOX9	237529
chr3	110139133	7.1	2.17	42.64	RP11-553A10.1	472763
chr5	5288592	7.1	2.16	39.08	KIAA0947	134052
chr8	117363825	7.1	2.16	40.9	EIF3H	404035
chr10	10827805	7.09	2.16	128.13	CELF2	219291
chr11	41510789	7.09	2.16	55.7	LRRC4C	29303
chr11	65783086	7.09	2.15	70.44	CST6	3611
chr1	245986512	7.09	2.15	43.99	KIF26B	312045
chr2	178033186	7.09	2.16	80.7	HNRNPA3	43942
chr4	41509512	7.09	2.15	58.71	LIMCH1	30499
chr5	175236995	7.09	2.15	39.71	CPLX2	13087
chr10	49815169	7.08	2.14	71.23	ARHGAP22	1868
chr11	134939928	7.08	2.15	60.15	AP003062.1	84519
chr12	69949451	7.08	2.15	41.32	FRS2	6314
chr18	43534505	7.08	2.15	46.28	EPG5	12572
chr2	96336078	7.08	2.14	39.95	TRIM43	78149
chr1	152140548	7.07	2.13	74.67	RPTN	8681
chr16	84885022	7.07	2.14	42.89	CRISPLD2	2036
chr19	45880358	7.07	2.13	165.01	PPP1R13L	5329
chr2	45347202	7.07	2.14	25.78	SIX2	110470
chr5	52656863	7.07	2.14	43.94	FST	119213
chr8	110528156	7.07	2.14	37.01	EBAG9	23621
chr8	125389014	7.07	2.14	44.23	TMEM65	3918
chr9	71712222	7.07	2.13	62.65	TJP2	23839
chr12	98869230	7.06	2.13	43.59	RP11-181C3.1	28240
chr16	77322310	7.06	2.13	37.69	ADAMTS18	783
chr2	227538168	7.06	2.12	57.79	IRS1	126144
chr2	70751597	7.06	2.12	26.95	TGFA	28862
chr8	106729149	7.06	2.13	28.31	ZFPM2	71632
chr9	94649927	7.06	2.13	41.15	ROR2	61072
chr17	76330798	7.05	2.12	37.02	SOCS3	25194
chr2	235588866	7.05	2.12	64.44	ARL4C	183006
chr5	131430555	7.05	2.12	38.45	CSF2	20909
chr5	31023396	7.05	2.12	58.7	CDH6	170298
chr8	127840344	7.05	2.12	26.87	FAM84B	269543
chr12	105879232	7.04	2.11	47.31	C12orf75	154423
chr1	230240661	7.04	2.11	47.91	GALNT2	37480
chr14	102747114	7.04	2.11	55.47	MOK	24211
chr2	43313810	7.04	2.11	28.57	ZFP36L2	139775
chr5	27316589	7.04	2.11	27.57	CDH9	195169
chr8	104360755	7.04	2.12	22.65	CTHRC1	22825
chr11	58395627	7.03	2.11	82.26	CNTF	5318
chr2	22221536	7.03	2.1	25.65	TDRD15	874584
chr5	37721867	7.03	2.1	37.78	GDNF	112980
chr8	133333880	7.03	2.11	36.48	KCNQ3	125466
chr8	142141227	7.03	2.1	31	DENND3	2186
chr10	105264316	7.02	2.1	114.96	NEURL	10417
chr1	199241956	7.02	2.1	73.11	PTPRC	633501
chr12	45667717	7.02	2.1	61.97	ANO6	18586
chr17	36173638	7.02	2.1	78.24	HNF1B	68238
chr15	80786820	7.01	2.09	54.73	ARNT2	53076
chr20	6699538	7.01	2.09	36.19	BMP2	48610
chr8	120063862	7.01	2.09	56.87	COLEC10	15455
chr1	150508672	7	2.09	113.8	ADAMTSL4	13049
chr11	86446890	7	2.08	45.51	PRSS23	55048
chr14	89892413	7	2.09	51.2	FOXN3-AS1	8552
chr20	49262291	7	2.09	33.47	FAM65C	8702
chr2	43302386	7	2.08	46.39	ZFP36L2	151199
chr2	65066151	7	2.08	45.93	SLC1A4	149310
chr4	86330630	7	2.09	48.1	ARHGAP24	65474
chr11	29322089	6.99	2.08	52.34	KCNA4	716318
chr2	88958629	6.99	2.08	47.29	EIF2AK3	31372
chr14	61645602	6.98	2.07	62.18	PRKCH	8512
chr2	100498554	6.98	2.08	25.51	AFF3	222275
chr2	11076469	6.98	2.08	29.48	KCNF1	24243
chr2	43653708	6.98	2.07	40.87	THADA	143783
chr2	67788853	6.98	2.07	32.65	ETAA1	164239
chr3	177063584	6.98	2.07	48.23	TBL1XR1	148160
chr8	134421171	6.98	2.08	39.88	ST3GAL1	67513
chr9	120434910	6.98	2.07	64.56	TLR4	31537
chr11	128229642	6.97	2.06	37.62	ETS1	162291
chr11	29343461	6.97	2.06	52.59	KCNA4	694946
chr1	151167925	6.97	2.07	30.91	PIP5K1A	2337
chr12	104514970	6.97	2.06	50.55	NFYB	16662
chr16	86698301	6.97	2.06	49.32	FOXL1	86023
chr17	48105894	6.97	2.07	37.39	ITGA3	27282
chr2	43265655	6.97	2.06	28.48	ZFP36L2	187930
chr11	115547703	6.96	2.06	29.47	CADM1	171865
chr11	93793744	6.96	2.05	45.06	HEPHL1	39054
chr13	91338871	6.96	2.05	32.63	GPC5	711895
chr2	85034428	6.96	2.06	39.77	TRABD2A	73615
chr9	84108186	6.96	2.06	47.29	TLE1	120088
chr10	99334562	6.95	2.04	43.68	ANKRD2	1863
chr12	5774960	6.95	2.05	69.66	ANO2	74011
chr12	89844930	6.95	2.05	56.28	POC1B	45941
chr17	75120421	6.95	2.05	26.32	SEC14L1	3371
chr2	72984540	6.95	2.05	48.84	EXOC6B	68467
chr9	107895081	6.95	2.05	29.65	SLC44A1	111659
chr15	35990216	6.94	2.04	86.14	ATPBD4	151660
chr15	42236677	6.94	2.03	32.7	EHD4	27936
chr18	39520631	6.94	2.04	30.32	PIK3C3	14377
chr20	47458514	6.94	2.04	34.71	PREX1	13931
chr2	216325603	6.94	2.04	39.25	FN1	24545
chr2	35940177	6.94	2.04	81.4	CRIM1	642729
chr2	39024709	6.94	2.04	65.19	GEMIN6	19194
chr8	120213153	6.94	2.03	24.8	COLEC10	133510
chr8	120514434	6.94	2.04	20.39	NOV	85725
chr11	132502679	6.93	2.02	31.54	OPCML	310145
chr12	52586144	6.93	2.03	60.69	KRT80	197
chr16	2885957	6.93	2.03	68.2	ZG16B	5425
chr18	8800748	6.93	2.03	54.09	SOGA2	10913
chr2	69365793	6.93	2.03	38.84	ANTXR1	62895
chr3	154788829	6.93	2.03	71.88	MME	8444
chr6	45413742	6.93	2.03	59.52	RUNX2	23357
chr12	18082152	6.92	2.02	76.23	RERGL	160760
chr1	234908294	6.92	2.02	34.44	IRF2BP2	162860
chr20	4527630	6.92	2.02	36.95	PRNP	139089
chr3	134146473	6.92	2.02	41.07	AMOTL2	51989
chr5	159408899	6.92	2.02	36.42	TTC1	27058
chr5	172329898	6.92	2.02	43.62	ERGIC1	2159
chr11	57826629	6.91	2.01	38.12	OR6Q1	28064
chr15	96817193	6.91	2.02	111.82	AC016251.1	14304
chr5	95096109	6.91	2.01	61.94	RHOBTB3	7187
chr8	48425199	6.91	2.01	26.95	KIAA0146	72073
chr11	62321079	6.9	2.01	23.86	AHNAK	2465
chr21	47469522	6.9	2	56.68	COL6A2	48326
chr2	228735572	6.9	2.01	69.53	WDR69	35
chr5	33817709	6.9	2.01	37.56	ADAMTS12	74174
chr5	37814996	6.9	2.01	29.58	GDNF	19851
chr7	92956503	6.9	2	90.11	CCDC132	22544
chr9	109679368	6.9	2.01	39.43	ZNF462	10014
chr1	218550824	6.89	2	49.56	TGFB2	31084
chr20	48782773	6.89	2	27.58	TMEM189	12275
chr2	204265693	6.89	2	59.77	ABI2	9763
chr2	85191048	6.89	2	30.93	KCMF1	7005
chr10	77119032	6.88	1.99	72.54	FLJ00096	41564
chr12	46782591	6.88	1.99	34.63	SLC38A2	15778
chr17	40935662	6.88	2	37.66	WNK4	2803
chr20	42816301	6.88	1.99	22.82	JPH2	0
chr20	46070108	6.88	1.99	20.99	NCOA3	60330
chr9	105629915	6.88	1.99	60.63	CYLC2	127515
chr9	131397806	6.88	1.99	149.41	WDR34	20991
chr9	134875678	6.88	2	32.32	MED27	79412
chrX	17896517	6.88	1.99	62.18	RAI2	16897
chrX	31384368	6.88	1.99	58	DMD	99136
chr11	101882016	6.87	1.97	27.47	KIAA1377	32720
chr11	131619207	6.87	1.98	59.51	NTM	88156
chr11	44883947	6.87	1.98	57.09	TSPAN18	2630
chr1	24593068	6.87	1.98	50.45	GRHL3	52581
chr12	54238965	6.87	1.98	54.09	HOXC13	93407
chr14	100498045	6.87	1.98	61.77	EVL	12163
chr15	75959288	6.87	1.98	44.82	AC105020.1	11221
chr7	116645171	6.87	1.98	83.05	ST7	9608
chr9	106127270	6.87	1.98	36.27	CYLC2	369481
chr12	13376294	6.86	1.97	47.06	EMP1	11686
chr2	203000341	6.86	1.97	56.25	AC079354.1	35020
chr2	20779231	6.86	1.97	23.41	HS1BP3	45139
chr2	74795145	6.86	1.97	28.44	LOXL3	12165
chr2	79600636	6.86	1.96	63.09	CTNNA2	139327
chr4	102875248	6.86	1.97	69.55	BANK1	140102
chr8	127641114	6.86	1.97	45.78	FAM84B	70313
chr8	64132258	6.86	1.97	71.8	YTHDF3	50881
chr15	39136617	6.85	1.96	56.69	C15orf53	147655
chr3	16102018	6.85	1.96	106.71	GALNT15	113975
chr5	71362732	6.85	1.96	57.23	MAP1B	40166
chr10	108170315	6.84	1.96	70.7	SORCS1	201267
chr11	75130179	6.84	1.96	64.24	KLHL35	10894
chr20	45753603	6.84	1.96	42.98	EYA2	123341
chrX	13039694	6.84	1.96	63.62	FAM9C	21450
chr10	100029317	6.83	1.95	55.61	LOXL4	1147
chr2	182656221	6.83	1.95	53.3	SSFA2	100231
chr2	21117679	6.83	1.95	45.45	C2orf43	94634
chr6	105880798	6.83	1.95	87.88	PREP	29676
chr9	16705232	6.83	1.95	83.62	BNC2	22600
chr10	35295001	6.82	1.95	75.28	CUL2	65103
chr11	119469533	6.82	1.94	50.67	PVRL1	129567
chr11	132402031	6.82	1.95	37.14	NTM	221778
chr12	80974173	6.82	1.94	69.74	PTPRQ	51665
chr14	62031568	6.82	1.94	89.48	RP11-47I22.3	5583
chr18	37526860	6.82	1.94	69.53	PIK3C3	2008148
chr2	28499211	6.82	1.95	46.32	FOSL2	116295
chr7	140745128	6.82	1.95	48.47	TMEM178B	28741
chr9	81628910	6.82	1.94	76.07	TLE4	557615
chr10	128073060	6.81	1.93	29.42	ADAM12	3801
chr11	72968550	6.81	1.93	30.47	P2RY6	6837
chr1	203527588	6.81	1.94	59.64	OPTC	62327
chr1	94220199	6.81	1.93	74.47	BCAR3	72651
chr2	84929178	6.81	1.94	27.39	DNAH6	43584
chr8	125226122	6.81	1.94	40.84	TMEM65	158648
chr1	101666237	6.8	1.93	64.34	S1PR1	36044
chr11	104565589	6.8	1.93	87.07	CASP12	203389
chr16	56998975	6.8	1.93	49.52	CETP	2793
chr20	49955597	6.8	1.93	33.5	NFATC2	203498
chr2	83065237	6.8	1.93	22.13	SUCLG1	1621204
chr5	64486293	6.8	1.93	40.12	ADAMTS6	283062
chr10	128086785	6.79	1.92	53.74	ADAM12	9598
chr10	62174730	6.79	1.91	29.49	ANK3	25079
chr10	93412350	6.79	1.92	46.25	PPP1R3C	19376
chr13	94212162	6.79	1.92	34	GPC6	332904
chr2	210233808	6.79	1.92	54.04	MAP2	54811
chr7	55376063	6.79	1.92	111.84	LANCL2	56915
chr8	23310291	6.79	1.92	120.41	ENTPD4	4706
chr8	80268137	6.79	1.92	23.12	STMN2	254749
chr9	112794266	6.79	1.92	61.36	AKAP2	16449
chr9	99093728	6.79	1.92	43.08	HSD17B3	29131
chr11	12791719	6.78	1.91	38.07	TEAD1	24968
chr1	244327510	6.78	1.91	49.17	AL590483.1	99715
chr2	175837215	6.78	1.91	46.27	CHN1	32576
chr4	93891309	6.78	1.91	71.07	GRID2	233628
chr5	167186590	6.78	1.91	72.68	TENM2	4419
chr5	35129591	6.78	1.91	26.32	PRLR	692
chr9	114799753	6.77	1.91	42.29	SUSD1	104830
chr10	106909403	6.76	1.9	103.15	SORCS3	9120
chr11	112028185	6.76	1.9	39.38	IL18	6449
chr11	16842195	6.76	1.9	32.73	PLEKHA7	5543
chr12	50784241	6.76	1.9	63.8	LARP4	1762
chr12	7586065	6.76	1.89	48.26	CD163L1	10514
chr13	94901927	6.76	1.89	30.68	DCT	229833
chr5	10453911	6.76	1.9	35.04	ROPN1L	11760
chr5	57137686	6.76	1.9	39.17	ACTBL2	358887
chr8	120145608	6.76	1.9	33.6	COLEC10	65965
chr8	128218608	6.76	1.9	29.68	POU5F1B	207764
chr9	124665251	6.76	1.9	49.81	DAB2IP	160024
chr1	69958182	6.75	1.89	129.96	LRRC7	75736
chr20	24654500	6.75	1.89	28.72	SYNDIG1	204502
chr2	12186952	6.75	1.89	39.62	LPIN1	259533
chr5	57112119	6.75	1.89	35.33	ACTBL2	333320
chr5	77825600	6.75	1.89	47.78	LHFPL2	19211
chr9	124160738	6.75	1.89	52.74	STOM	28044
chr12	88693609	6.74	1.88	67.87	TMTC3	157362
chr3	60255286	6.74	1.89	155.63	FHIT	267246
chr11	27948742	6.73	1.88	31.43	METTL15	180890
chr14	62028743	6.73	1.88	52.63	RP11-47I22.3	8408
chr19	43652608	6.73	1.88	34.84	PSG5	37871
chr19	6801211	6.73	1.88	36.4	VAV1	16919
chr4	149716511	6.73	1.88	93.6	NR3C2	350498
chr8	128352477	6.73	1.88	27.42	POU5F1B	73895
chr13	110975632	6.72	1.88	47.61	COL4A2	15855
chr17	15857776	6.72	1.88	33.81	ADORA2B	9382
chr2	224806868	6.72	1.87	47.46	WDFY1	3043
chr3	120190713	6.72	1.87	44.33	FSTL1	20450
chr5	121425475	6.72	1.87	47.3	LOX	11332
chr7	129932770	6.72	1.87	97.72	CPA4	41
chr8	108518236	6.72	1.87	27.29	ANGPT1	7790
chr1	144908938	6.71	1.87	55.29	PDE4DIP	4096
chr1	157360683	6.71	1.87	43.69	FCRL5	161334
chr12	127715583	6.71	1.86	86.3	TMEM132C	1036202
chr13	111055845	6.71	1.87	21.3	COL4A2-AS2	64755
chr20	49982828	6.71	1.86	22.99	NFATC2	176267
chr3	29228776	6.71	1.86	80.42	RBMS3	93534
chr8	108235737	6.71	1.87	34.89	ANGPT1	112850
chr8	67429844	6.71	1.86	27.09	C8orf46	23819
chr16	22398547	6.7	1.85	48.99	CDR2	11973
chr16	68824299	6.7	1.86	57.44	CDH1	52881
chr2	106007681	6.7	1.86	38.97	FHL2	5398
chr8	119646629	6.7	1.86	32.95	SAMD12	12232
chr8	127834046	6.7	1.86	32.29	FAM84B	263245
chr8	89954596	6.7	1.86	40.53	MMP16	614179
chrX	21144936	6.7	1.86	62.96	CNKSR2	247437
chr1	27099413	6.69	1.85	60	ARID1A	0
chr14	25476419	6.69	1.85	90.19	STXBP6	3264
chr14	54394095	6.69	1.85	56.92	BMP4	24607
chr14	62431936	6.69	1.85	69.9	SYT16	21704
chr17	38677978	6.69	1.85	35.86	TNS4	19966
chr17	40672213	6.69	1.85	36.62	NAGLU	15814
chr6	134742221	6.69	1.85	55.4	SGK1	102808
chr1	115711580	6.68	1.84	80.98	TSPAN2	79296
chr1	151519698	6.68	1.84	22.28	TUFT1	6750
chr16	81439587	6.68	1.84	29.31	CMIP	39025
chr20	48384953	6.68	1.84	26.29	SLC9A8	44134
chr20	7725420	6.68	1.84	42.58	HAO1	195538
chr21	47285207	6.68	1.84	53.16	PCBP3	15169
chr2	208118906	6.68	1.83	64.31	KLF7	86752
chr2	72110302	6.68	1.84	32.81	CYP26B1	259748
chr3	141086263	6.68	1.83	43.14	ZBTB38	17226
chr3	174720731	6.68	1.84	69.55	NAALADL2	143498
chr5	133365090	6.68	1.83	43.44	VDAC1	24103
chr5	172228319	6.68	1.84	46.08	DUSP1	29958
chr5	60597763	6.68	1.83	39.32	ZSWIM6	30174
chr7	105470972	6.68	1.85	171.23	ATXN7L1	45788
chr1	145114198	6.67	1.83	22.94	PDE4DIP	37849
chr11	46316372	6.67	1.83	32.65	CREB3L1	142
chr9	114727971	6.67	1.83	42.78	UGCG	68762
chr20	35830855	6.66	1.83	21.47	MROH8	22701
chr2	68990072	6.66	1.83	37.07	ARHGAP25	11698
chr5	153280785	6.66	1.83	50.88	FAM114A2	135922
chr11	116429436	6.65	1.82	43.16	BUD13	214104
chr11	131536724	6.65	1.82	34.86	NTM	5673
chr20	4614560	6.65	1.82	61.32	PRNP	52159
chr2	39638962	6.65	1.82	51.12	MAP4K3	25317
chr4	84176915	6.65	1.82	75.51	COQ2	28840
chr8	54426988	6.65	1.82	34.43	OPRK1	262568
chr12	4933799	6.64	1.82	30.58	KCNA6	15294
chr17	54759237	6.64	1.81	38.46	NOG	88014
chr17	9551687	6.64	1.81	65.16	USP43	2670
chr2	47031593	6.64	1.82	65.48	AC016722.1	12066
chr3	145881581	6.64	1.81	67.25	PLOD2	0
chr3	190063182	6.64	1.82	111.38	CLDN1	22755
chr3	29736477	6.64	1.81	79.15	RBMS3	413207
chr6	77744074	6.64	1.82	40.3	HTR1B	429253
chr8	121602747	6.64	1.81	31.66	MTBP	144918
chr8	141319862	6.64	1.81	27.18	TRAPPC9	141004
chrX	12440219	6.64	1.81	76.75	FRMPD4	283471
chr16	89647870	6.63	1.8	48.44	CPNE7	5418
chr21	27307394	6.63	1.81	254.76	APP	40769
chr2	213286868	6.63	1.8	41.6	ERBB4	6940
chr5	41372006	6.63	1.8	24.92	C6	110303
chr5	74829758	6.63	1.8	41.03	POLK	12914
chr8	127600894	6.63	1.8	24.74	FAM84B	30093
chr8	41009314	6.63	1.81	76.3	SFRP1	155032
chr11	31677296	6.62	1.8	39.53	PAX6	135398
chr1	234700550	6.62	1.8	48.47	IRF2BP2	44558
chr12	66050841	6.62	1.8	80.06	HMGA2	166907
chr2	35735907	6.62	1.8	31.47	CRIM1	846999
chr2	83022796	6.62	1.8	44.33	SUCLG1	1663645
chr15	48104801	6.61	1.79	92.75	SEMA6D	45861
chr5	83287598	6.61	1.79	31.45	HAPLN1	270003
chr8	130489895	6.61	1.79	21.43	GSDMC	309076
chr9	117657308	6.61	1.79	73.47	TNFSF8	35226
chr11	105115340	6.6	1.79	57.44	CARD18	104724
chr4	7024162	6.6	1.79	39.08	TADA2B	19301
chr4	7844531	6.6	1.79	59.22	AFAP1	29115
chr4	8517184	6.6	1.79	45.27	GPR78	64946
chr8	49921549	6.6	1.79	36.82	C8orf22	45158
chr8	80663521	6.6	1.79	33.27	HEY1	15026
chr10	65313991	6.59	1.78	102.47	REEP3	32705
chr10	69913534	6.59	1.78	38.39	MYPN	44118
chr13	80059250	6.59	1.78	43.41	NDFIP2	3499
chr2	164123533	6.59	1.78	41.84	KCNH7	428130
chr2	64055062	6.59	1.78	40.48	UGP2	12849
chr5	75985389	6.59	1.78	54.23	F2R	26316
chr11	65042871	6.58	1.77	26.64	POLA2	6944
chr12	72447500	6.58	1.77	36.19	TPH2	114711
chr13	45780609	6.58	1.78	174.98	KCTD4	5271
chr13	99625066	6.58	1.78	27.16	DOCK9	5015
chr16	56848147	6.58	1.78	43.56	NUP93	22227
chr2	31560228	6.58	1.78	41.78	XDH	77190
chr10	104060366	6.57	1.77	34.8	GBF1	54914
chr2	192036642	6.57	1.77	44.45	STAT4	20157
chr2	226980015	6.57	1.77	38.32	IRS1	684297
chr2	38056499	6.57	1.77	43.53	CDC42EP3	90725
chr9	118686360	6.57	1.77	48.41	PAPPA	229560
chr10	35736779	6.56	1.77	38.52	CCNY	110814
chr11	27956531	6.56	1.76	32.48	METTL15	173101
chr11	34998740	6.56	1.76	81.43	PDHX	428
chr12	13278252	6.56	1.77	34.54	GSG1	21470
chr16	83437579	6.56	1.76	72.3	HSBP1	403706
chr20	62313882	6.56	1.76	41.07	RTEL1	5647
chr21	30009558	6.56	1.76	117.39	N6AMT1	247972
chr2	197158967	6.56	1.77	68.86	HECW2	67816
chr3	159665160	6.56	1.76	81.79	IL12A	41214
chr8	130520801	6.56	1.76	36.05	GSDMC	278170
chr8	18577795	6.56	1.77	60.44	PSD3	36023
chr8	69672257	6.56	1.76	36.71	C8orf34	134400
chr8	75673747	6.56	1.76	48.46	PI15	62862
chr12	49616566	6.55	1.76	43.06	TUBA1C	4980
chr20	9032391	6.55	1.75	55.02	PLCB4	16856
chr5	148637651	6.55	1.75	63.15	AFAP1L1	13620
chr8	122612492	6.55	1.75	49.69	HAS2	40975
chr8	122709808	6.55	1.75	29.15	HAS2	56015
chr8	133846251	6.55	1.75	37.31	PHF20L1	30302
chr9	84177839	6.55	1.75	25.25	TLE1	50435
chr1	198227821	6.54	1.75	52.98	NEK7	37729
chr12	70997027	6.54	1.74	60.03	PTPRB	6378
chr17	57864038	6.54	1.74	46.81	VMP1	12760
chr18	8125314	6.54	1.75	41.41	PTPRM	11582
chr20	48200268	6.54	1.74	34.02	PTGIS	15422
chr22	36764873	6.54	1.75	57.35	MYH9	3553
chr3	151582697	6.54	1.75	143.85	SUCNR1	8571
chr9	113206007	6.54	1.74	60.38	SVEP1	15806
chrX	30586426	6.54	1.74	43.52	CXorf21	9372
chr12	1567302	6.53	1.74	21.41	ERC1	49781
chr2	119670825	6.53	1.73	34.76	MARCO	28754
chr2	67488119	6.53	1.74	34.7	ETAA1	136169
chr2	98517448	6.53	1.73	47.44	TMEM131	6098
chr3	159451403	6.53	1.74	40.87	IQCJ-SCHIP1	29936
chr5	146915421	6.53	1.74	81.91	DPYSL3	25639
chr6	135230441	6.53	1.74	48.36	ALDH8A1	19695
chr8	128307183	6.53	1.73	47.14	POU5F1B	119189
chr8	22455074	6.53	1.74	44.1	C8orf58	1877
chr12	104620624	6.52	1.73	75.84	TXNRD1	10902
chr12	71040822	6.52	1.73	58.63	PTPRB	9439
chr1	59616926	6.52	1.73	75.39	FGGY	145221
chr18	11325451	6.52	1.73	79.98	PIEZO2	176701
chr20	4026610	6.52	1.73	32.65	RP11-352D3.2	29039
chr21	36254270	6.52	1.73	61.49	RUNX1	5047
chr22	36026095	6.52	1.72	76.15	AL049747.1	4923
chr4	100131050	6.52	1.73	31.34	ADH6	9118
chr5	148345584	6.52	1.73	35.58	SH3TC2	42427
chr5	1790159	6.52	1.72	23.66	MRPL36	9542
chr11	85430295	6.51	1.72	41.79	SYTL2	0
chr12	102285340	6.51	1.72	48.43	DRAM1	13716
chr6	112525344	6.51	1.72	78.15	LAMA4	12168
chr8	117700448	6.51	1.72	22.23	EIF3H	67412
chr8	92330961	6.51	1.72	30.59	SLC26A7	22946
chr10	96981053	6.5	1.71	76.88	C10orf129	26656
chr11	19463994	6.5	1.71	38.9	NAV2	91560
chr11	5389022	6.5	1.72	57.36	OR51B6	16121
chr1	27326082	6.5	1.71	31.98	TRNP1	5109
chr12	8148428	6.5	1.71	31.83	FOXJ2	36708
chr14	23083315	6.5	1.72	46.35	ABHD4	14124
chr2	15500008	6.5	1.72	41.77	NBAS	57534
chr8	100511134	6.5	1.71	29.33	VPS13B	21830
chr12	109901127	6.49	1.7	43.66	KCTD10	2764
chr12	66025547	6.49	1.7	31.12	HMGA2	192201
chr12	67446946	6.49	1.71	67.09	CAND1	215952
chr21	40191986	6.49	1.71	59.54	ETS2	10263
chr2	43181775	6.49	1.71	18.5	HAAO	161880
chr2	45581250	6.49	1.71	23.42	SRBD1	213741
chr8	128844018	6.49	1.71	22.54	MYC	95378
chr8	141601689	6.49	1.7	39.34	EIF2C2	14135
chr8	76610451	6.49	1.71	17.92	HNF4G	158184
chr11	35133373	6.48	1.7	46.99	AL356215.1	16679
chr15	84402232	6.48	1.7	51.19	ADAMTSL3	79229
chr17	37057341	6.48	1.69	30.1	LASP1	13146
chr4	73243737	6.48	1.7	84.91	ADAMTS3	190616
chr5	169003304	6.48	1.7	51.12	SPDL1	7171
chr5	64499725	6.48	1.7	78.62	ADAMTS6	269630
chr8	101250631	6.48	1.7	20.7	RNF19A	64664
chr8	11373556	6.48	1.7	128.93	BLK	21494
chr8	40930844	6.48	1.7	42.53	ZMAT4	175329
chr12	76175612	6.47	1.69	47.42	PHLDA1	249609
chr12	76723104	6.47	1.69	37.4	BBS10	18955
chr14	69162183	6.47	1.69	67.17	ZFP36L1	95614
chr20	33908371	6.47	1.69	23.52	FAM83C	28004
chr2	8774137	6.47	1.69	26.6	ID2	44675
chr8	126464441	6.47	1.69	25.88	TRIB1	18490
chr8	62626022	6.47	1.69	31.37	ASPH	899
chr9	81486674	6.47	1.69	45.15	PSAT1	574452
chr20	33301348	6.46	1.68	33.78	TP53INP2	8646
chr20	43717104	6.46	1.68	35.37	KCNS1	12483
chr3	159646654	6.46	1.69	108.78	IL12A	59720
chr5	134578021	6.46	1.68	32.79	CTC-203F4.1	95445
chr5	167793402	6.46	1.68	27.82	WWC1	4861
chr5	174771685	6.46	1.69	61.64	DRD1	98530
chr5	71684010	6.46	1.68	50.85	PTCD2	67622
chr6	100381140	6.46	1.69	66.47	MCHR2	60550
chr10	54203706	6.45	1.68	39.38	DKK1	129487
chr11	11999003	6.45	1.68	27.2	DKK3	30964
chr14	62910762	6.45	1.68	87.44	SYT16	448058
chr14	73132192	6.45	1.68	73.54	RGS6	205652
chr2	20291618	6.45	1.68	31.67	LAPTM4A	39666
chr2	40629212	6.45	1.67	33.82	SLC8A1	28045
chr6	1481759	6.45	1.67	63.59	FOXF2	91527
chr8	128822054	6.45	1.67	33.8	MYC	73414
chr9	33506802	6.45	1.68	60.73	ANKRD18B	17427
chr11	122034307	6.44	1.66	55.95	BLID	47221
chr11	128050560	6.44	1.67	35.13	ETS1	341373
chr1	152828306	6.44	1.67	47.48	LCE6A	12799
chr12	65930875	6.44	1.67	54.24	MSRB3	210057
chr13	106730713	6.44	1.67	56.82	EFNB2	456586
chr14	80855548	6.44	1.67	58.73	DIO2	1285
chr15	26129168	6.44	1.66	89.25	ATP10A	20650
chr20	42832978	6.44	1.66	53.75	C20orf111	5575
chr2	98644914	6.44	1.67	36.51	TMEM131	32363
chr5	17820057	6.44	1.67	28.92	BASP1	602225
chr5	52542125	6.44	1.67	53.79	MOCS2	136354
chr11	130668401	6.43	1.66	43.09	SNX19	95205
chr14	55119101	6.43	1.66	85.62	SAMD4A	84301
chr22	27871205	6.43	1.66	49.26	MN1	326118
chr3	13579553	6.43	1.66	33.46	FBLN2	5566
chr8	127546676	6.43	1.66	30.73	FAM84B	23799
chr11	129509382	6.42	1.65	44.5	TMEM45B	176169
chr1	207078839	6.42	1.66	35.88	IL24	7498
chr1	211725154	6.42	1.66	73.58	SLC30A1	26767
chr20	56592391	6.42	1.65	33.83	C20orf85	133406
chr2	229596370	6.42	1.66	85.55	PID1	500268
chr2	55278519	6.42	1.66	32.94	RTN4	392
chr12	12973143	6.41	1.65	27.15	DDX47	6686
chr2	121371474	6.41	1.65	41.48	GLI2	122186
chr2	30497735	6.41	1.65	35.85	LBH	42526
chr3	149057925	6.41	1.65	59.06	TM4SF18	5561
chr9	110037337	6.41	1.65	48.43	RAD23B	7918
chrX	4683117	6.41	1.65	26.89	RP11-706O15.1	921056
chr11	116855480	6.4	1.64	26.64	SIK3	27557
chr14	49717034	6.4	1.65	58.47	RPS29	335897
chr2	55320702	6.4	1.65	24.98	RTN4	18892
chr5	111078513	6.4	1.65	40.87	NREP	13272
chr5	174673572	6.4	1.65	29.04	DRD1	196643
chr11	113061175	6.39	1.64	45.61	NCAM1	6577
chr12	79098116	6.39	1.64	43.46	SYT1	159494
chr20	50601709	6.39	1.64	43.85	ZFP64	113133
chr4	91649289	6.39	1.64	95.91	CCSER1	78464
chr5	141595661	6.39	1.64	41.76	NDFIP1	107428
chr8	77710780	6.39	1.64	30.16	ZFHX4	94337
chr8	93770756	6.39	1.64	67.63	AC117834.1	124946
chr10	110152216	6.38	1.64	50.85	SORCS1	1227761
chr11	12188831	6.38	1.64	39.24	MICAL2	4965
chr12	68819991	6.38	1.64	43.02	MDM1	93667
chr13	93494541	6.38	1.63	25.57	GPC6	384391
chr1	53174164	6.38	1.64	135.44	SELRC1	9963
chr16	24712516	6.38	1.63	60.33	TNRC6A	28337
chr2	113635302	6.38	1.63	34.11	IL37	35083
chr3	22286814	6.38	1.63	75.27	ZNF385D	493724
chr5	38599223	6.38	1.63	36.19	LIFR	3554
chr12	9945718	6.37	1.63	37.85	CD69	32058
chr15	33390515	6.37	1.63	49.02	FMN1	29989
chr19	2463201	6.37	1.63	61.5	LMNB2	6044
chr5	55322794	6.37	1.63	68.96	IL6ST	31810
chr1	163005704	6.36	1.63	60.47	RGS4	32698
chr15	39288470	6.36	1.63	86.28	C15orf54	254252
chr2	64018235	6.36	1.63	26.22	UGP2	49676
chr8	91200110	6.36	1.62	33.35	CALB1	92244
chr12	5566280	6.35	1.62	51.92	NTF3	24838
chr13	87996621	6.35	1.62	51.14	SLITRK5	328086
chr16	69951945	6.35	1.62	57.92	WWP2	6785
chr19	43526452	6.35	1.62	55.24	PSG11	3985
chr2	205530196	6.35	1.62	58.94	PARD3B	119310
chr2	224726287	6.35	1.62	41.42	AP1S3	23380
chr10	116408338	6.34	1.62	55.79	ABLIM1	9556
chr11	112527922	6.34	1.61	35.48	NCAM1	304005
chr19	5173407	6.34	1.62	82.04	KDM4B	90781
chr20	33907882	6.34	1.62	23.56	FAM83C	27515
chr2	9232140	6.34	1.61	42.59	MBOAT2	88035
chr8	118631787	6.34	1.62	19.04	MED30	98552
chr8	20236192	6.34	1.61	63.01	LZTS1	74555
chr9	83643593	6.34	1.62	43.9	TLE1	584681
chr15	83955145	6.33	1.61	61.25	BNC1	1516
chr16	1796352	6.33	1.61	59.9	NME3	24981
chr17	70389891	6.33	1.61	30.43	SOX9	272567
chr19	52076371	6.33	1.61	31.24	ZNF175	47
chr8	49218030	6.33	1.61	39.32	UBE2V2	263560
chrX	11479834	6.33	1.61	87.19	ARHGAP6	33778
chr11	28406139	6.32	1.6	48.17	METTL15	274117
chr13	93922203	6.32	1.6	57.34	GPC6	42945
chr17	42621174	6.32	1.61	44.61	FZD2	13588
chr17	70980898	6.32	1.6	48.69	SLC39A11	8011
chr2	109211664	6.32	1.6	32.74	LIMS1	6579
chr22	33080951	6.32	1.61	58.04	TIMP3	116573
chr2	86161442	6.32	1.6	32.53	ST3GAL5	45142
chr4	57947647	6.32	1.61	66.25	IGFBP7	28741
chr8	119021519	6.32	1.6	31.17	EXT1	100971
chr9	82226074	6.32	1.6	45.73	TLE4	37307
chr14	35070436	6.31	1.6	94.02	SNX6	28279
chr5	53959940	6.31	1.6	37.55	SNX18	146184
chr8	103801322	6.31	1.6	23.14	AZIN1	74871
chr8	128821762	6.31	1.6	18.4	MYC	73122
chr1	235904775	6.3	1.59	47.94	LYST	10533
chr17	46314276	6.3	1.59	29.37	SKAP1	51572
chr2	197200071	6.3	1.59	34.07	HECW2	26712
chr3	112096015	6.3	1.6	89.73	CD200	43827
chr4	114880511	6.3	1.59	55.12	ARSJ	19478
chr8	119821421	6.3	1.6	25.88	TNFRSF11B	142855
chr1	203449798	6.29	1.59	30.88	PRELP	4679
chr1	204141010	6.29	1.59	41.87	REN	5382
chr12	90127582	6.29	1.59	83.02	ATP2B1	24342
chr17	41324173	6.29	1.59	36.3	NBR1	750
chr2	189951579	6.29	1.59	50.73	COL5A2	92863
chr4	129450465	6.29	1.59	45.6	PGRMC2	240318
chr10	89417271	6.28	1.58	53.86	PAPSS2	1936
chr11	80305186	6.28	1.59	40.77	TENM4	1153328
chr16	70980195	6.28	1.58	23.32	HYDIN	122990
chr19	38791507	6.28	1.58	31.6	C19orf33	3131
chr19	43469575	6.28	1.59	37.87	PSG6	45697
chr6	10151897	6.28	1.58	122.55	OFCC1	36727
chr9	103191771	6.28	1.58	22.32	MSANTD3	1889
chr9	130899571	6.28	1.58	40.03	PTGES2	8667
chrX	11971897	6.28	1.58	53.91	FRMPD4	184525
chr10	63388763	6.27	1.58	32.92	C10orf107	33793
chr12	50612384	6.27	1.58	29.54	LIMA1	3584
chr16	70887562	6.27	1.58	32.34	VAC14	52335
chr20	51107398	6.27	1.57	20.63	ZFP64	298710
chr2	424969	6.27	1.58	25.39	FAM150B	135955
[truncated: 14,472 more rows]

## Sheet: IMR90
S2 Table. YAP1 binding sites in IMR90 cells. List of confident YAP1 peaks identified by peakzilla (see Materials and Methods). FDR = false discovery rate.
Chromosome	Summit	Score	FDR	Enrichment	Closest_genes	Distance_to_gene
chr1	145114716	6.02	90	10.78	PDE4DIP	38388
chr9	114804152	5.62	85.71	24.75	SUSD1	100452
chr13	114600352	5.45	83.72	37.02	GAS6	33164
chr5	144742033	5.02	80	50.66	PRELID2	472673
chr7	46185180	4.89	78.26	34.91	IGFBP3	223565
chr3	134045922	4.7	76.6	25.57	AMOTL2	44690
chr2	36713967	4.69	75	61.05	CRIM1	26724
chr13	73848056	4.58	73.47	93.53	KLF5	214984
chr12	96031483	4.57	72	52.68	USP44	86075
chr18	71984211	4.51	69.23	59.89	C18orf63	959
chr1	52363530	4.47	67.92	53.78	NRD1	18911
chr6	11272111	4.3	66.67	29.89	NEDD9	39054
chr3	58546682	4.28	65.45	31.46	FAM107A	16291
chr22	41686870	4.2	63.16	49.64	AL035681.1	1042
chr1	205270717	4.19	62.07	37.6	NUAK2	20024
chr17	67758339	4.07	61.02	73.37	MAP2K6	259627
chr11	5385671	3.94	58.06	46.01	OR51B6	12791
chr6	14842392	3.94	60	45.08	JARID2	403993
chr11	100274738	3.87	57.14	66.02	ARHGAP42	283504
chr3	76547005	3.8	56.25	32.53	ROBO2	541890
chr12	116819888	3.76	54.55	30.6	MED13L	104603
chr12	46888382	3.76	55.38	57.21	SLC38A2	121590
chr5	40552502	3.74	53.73	25.47	PTGER4	126956
chr13	86071971	3.73	52.94	27.83	SLITRK6	301510
chr6	141909053	3.7	52.17	24.54	NMBR	500741
chr6	45413765	3.68	50.7	33.26	RUNX2	23401
chr9	100985737	3.68	51.43	38.09	TBC1D2	9763
chr10	111042485	3.65	50	31.11	XPNPEP1	624950
chr22	19868870	3.56	48.65	24.92	GNB1L	26266
chr9	4137369	3.56	49.32	28.03	GLIS3	7682
chr1	98552486	3.52	48	28.53	DPYD	165739
chr15	63400342	3.49	47.37	92.09	LACTB	13515
chr17	45383102	3.44	28.4	14.62	EFCAB13	17403
chr11	44863957	3.42	45.57	29.91	TSPAN18	17055
chr14	75919951	3.42	46.15	50.04	JDP2	20972
chr7	78912706	3.42	46.75	45.29	MAGI2	169938
chr3	29735567	3.39	45	31.31	RBMS3	412318
chr6	132272627	3.39	44.44	30.73	CTGF	0
chr2	47426466	3.37	43.37	19.45	CALM2	22584
chr6	140383319	3.37	43.9	46.61	CITED2	687420
chr2	238087287	3.35	42.35	34.85	AC112715.2	78305
chr9	113560108	3.35	42.86	53.4	MUSK	22339
chr12	18536240	3.34	41.86	30.7	PIK3C2G	101120
chr13	50432837	3.33	41.38	29.24	KPNA3	65638
chr2	30523722	3.29	40.91	82.47	LBH	68534
chr14	62431934	3.26	40	31.13	SYT16	21727
chr8	19149250	3.26	40.45	28.82	SH2D4A	21736
chr9	35518354	3.26	39.56	16.99	RUSC2	20133
chr7	92956497	3.25	38.71	44.79	CCDC132	22571
chr9	114799730	3.25	39.13	34.41	SUSD1	104874
chr10	107345703	3.23	38.3	85.01	SORCS3	408036
chr13	113832641	3.23	37.89	15.64	PROZ	19531
chr2	151267597	3.22	21.8	30.01	RND3	74148
chr3	124782079	3.22	37.5	13.62	HEG1	7135
chr1	64386360	3.21	37.11	23.4	ROR1	146504
chr3	177063588	3.19	36.73	15.51	TBL1XR1	148185
chr1	221748067	3.18	36	46.35	DUSP10	162593
chr2	28022239	3.18	36.36	15.45	AC110084.1	12911
chr7	47644681	3.18	35.64	53.44	TNS3	22383
chr12	87106336	3.17	20.81	22.29	MGAT4C	456091
chr10	14439258	3.14	19.91	21.34	FRMD4A	66224
chr12	79813975	3.14	34.95	19.44	SYT1	128254
chr16	80208502	3.14	19.74	54.32	DYNLRB2	365978
chr8	129189030	3.13	34.62	18.39	TMEM75	228297
chr12	47180651	3.12	34.29	23.65	SLC38A4	17422
chr2	64503814	3.12	19.25	13.64	PELI1	132075
chr5	159191554	3.11	33.96	63.1	ADRA1B	152094
chr18	26745444	3.1	32.73	58.89	CDH2	987892
chr3	123469743	3.1	33.64	17.4	MYLK	42803
chr3	174720721	3.1	33.33	25.5	NAALADL2	143509
chr4	183850685	3.1	33.03	16.69	DCTD	11454
chr11	9927742	3.09	32.43	20.5	SBF2	66450
chr19	41729560	3.09	32.14	11.6	AXL	2958
chr8	122176493	3.09	31.86	31.05	SNTB1	350838
chr14	52924845	3.08	31.58	18.6	TXNDC16	94236
chr11	14444052	3.07	31.3	19.8	RRAS2	57858
chr5	10551558	3.06	30.77	20.88	ANKRD33B	12880
chr5	52160980	3.06	31.03	41.98	PELO	77064
chr19	45879768	3.05	17.9	25.04	ERCC2	5441
chr5	150017294	3.04	30.51	20.47	SYNPO	2784
chr6	50055160	3.04	30.25	22.6	DEFB112	38654
chr1	144989620	3.03	30	8.34	AL590452.1	169
chr22	39570980	3.02	29.75	15.19	CBX7	22183
chr1	24743657	3.01	17.42	16.23	NIPAL3	1202
chr6	85362243	3	17.23	54.37	TBX18	111843
chr1	86073138	2.99	29.51	14.81	CYR61	26552
chr16	88365811	2.97	29.27	28.28	ZNF469	127926
chr3	110492326	2.97	16.61	28.14	RP11-553A10.1	119582
chr20	59761267	2.96	28.8	29.93	CDH4	66073
chr18	12730381	2.95	28.57	24.59	PSMG2	27217
chr20	33113772	2.95	16.43	16.52	DYNLRB1	9361
chr10	102699783	2.94	16.14	58.77	FAM178A	26896
chr20	55015025	2.93	28.12	18.12	CASS4	27566
chr4	79481943	2.93	15.75	25.45	ANXA3	6718
chr5	14265846	2.93	28.35	28.57	TRIO	25098
chr12	43703920	2.92	15.65	23	ADAMTS20	129444
chr17	16226136	2.92	15.7	39.71	CENPV	30483
chr2	235890208	2.92	27.91	19.32	SH3BP4	0
chr10	126595354	2.9	15.38	53.52	ZRANB1	35187
chr11	10283582	2.9	15.44	17.57	SBF2	32021
chr2	205204985	2.9	27.69	23.39	PARD3B	205389
chr2	227342918	2.9	27.07	37.67	IRS1	321415
chr3	170463294	2.9	27.48	39.52	RPL22L1	124386
chr7	46231604	2.9	15.33	31.76	IGFBP3	269980
chr13	32799881	2.89	26.67	35.1	FRY	38782
chr7	93759313	2.89	26.87	23.32	BET1	125477
chr1	234908307	2.88	14.94	13.83	IRF2BP2	162885
chr12	94566966	2.88	14.98	17.36	PLXNC1	14938
chr11	130260243	2.87	26.09	25.93	ADAMTS8	38503
chr12	13023522	2.87	26.47	18.67	GPRC5A	20052
chr14	53925202	2.87	14.84	46.91	DDHD1	305051
chr2	190798842	2.87	26.28	52.04	PMS1	76572
chr17	37115213	2.86	14.42	31.89	FBXO47	8291
chr4	81156800	2.86	25.9	27.33	FGF5	30811
chr7	34019662	2.86	25.53	18.33	BMPER	74375
chr8	119427973	2.86	25.71	32.37	AC023590.1	133350
chr8	121666752	2.86	25.35	36.48	SNTB1	157489
chr7	147110044	2.85	25.17	23.3	CNTNAP2	225715
chr13	114610785	2.84	24.83	17.76	GAS6	43597
chr15	80786829	2.84	25	42.02	ARNT2	53106
chr16	26999157	2.84	14.15	18.97	KDM8	215499
chr16	69564764	2.84	14.02	15.91	NFAT5	34082
chr2	80229070	2.84	13.98	28.31	LRRTM1	302178
chr11	48085279	2.83	13.86	19.72	PTPRJ	82849
chr1	43672723	2.83	24.66	11.81	EBNA1BP2	34340
chr3	159451413	2.83	13.9	27.42	IQCJ-SCHIP1	29938
chr6	55763302	2.83	24.49	35.36	BMP5	22798
chr5	17169759	2.82	13.73	49.6	BASP1	47759
chr3	187988412	2.81	13.65	20.1	LPP	30609
chr3	100755218	2.8	13.37	55.37	ABI3BP	42708
chr3	8978934	2.8	13.26	39.08	RAD18	26101
chr4	122966761	2.8	13.41	37.16	TRPC3	93701
chr12	54616590	2.79	13.03	21.29	SMUG1	33661
chr15	87912641	2.79	13.22	26.84	NTRK3	563529
chr20	24653613	2.79	24.32	39.51	SYNDIG1	203636
chr2	37995836	2.79	24	12.96	CDC42EP3	30083
chr4	170258844	2.79	13.18	31.22	SH3RF1	66437
chr6	14035801	2.79	13.14	19.91	CD83	81920
chr6	30727469	2.79	13.07	23.72	IER3	14987
chr6	52289066	2.79	13.11	45.79	EFHC1	445
chr8	19156314	2.79	24.16	16.32	SH2D4A	14672
chr15	31316811	2.78	23.84	35.8	MTMR10	32862
chr6	39850556	2.78	12.92	18.43	DAAM2	34063
chr1	165868250	2.77	23.23	16.03	UCK2	71049
chr11	71010583	2.77	12.6	22.45	SHANK2	46809
chr1	180120846	2.77	23.38	46.98	QSOX1	2981
chr1	202558506	2.77	12.85	16.09	SYT2	53924
chr15	77437291	2.77	12.74	38.33	TSPAN3	60814
chr3	23770305	2.77	12.67	20.41	UBE2E1	76938
chr5	93554210	2.77	23.53	24.99	FAM172A	106687
chr5	95096245	2.77	23.68	22.67	RHOBTB3	7072
chr6	57297123	2.77	12.81	23.24	RAB23	209894
chr14	30663216	2.76	23.08	21.11	PRKD1	1970
chr4	90050536	2.76	12.67	29.74	TIGD2	16417
chr5	53383443	2.76	22.93	22.61	ARL15	222818
chr11	36171428	2.75	22.78	14.68	COMMD9	139404
chr20	10287853	2.75	22.64	30.85	SNAP25	87997
chr22	50346183	2.75	12.57	20.27	PIM3	7827
chr10	60616476	2.74	22.5	17.93	BICC1	63039
chr12	26943189	2.74	12.47	36.27	ITPR2	42374
chr22	28282466	2.74	12.4	34	PITPNB	32498
chr11	111428697	2.73	21.95	17.64	LAYN	16278
chr1	145114207	2.73	12.11	6.2	PDE4DIP	37870
chr12	110649881	2.73	12.3	26	IFT81	8590
chr12	115843169	2.73	22.09	28.89	RP11-116D17.1	42210
chr20	8204318	2.73	12.18	31.19	PLCB1	90865
chr5	53320508	2.73	12.24	23.5	ARL15	285744
chr7	55200696	2.73	22.22	13.99	EGFR	23014
chr1	205859049	2.72	21.43	17.64	PM20D1	39662
chr13	102108429	2.72	21.69	13.24	ITGBL1	3269
chr7	13090551	2.72	21.82	39.9	ARL4A	363149
chr8	49282815	2.72	21.56	26.23	UBE2V2	328366
chr17	62678854	2.71	21.3	41.5	SMURF2	20526
chr3	134076916	2.71	21.05	15.65	AMOTL2	13696
chr8	18416659	2.71	21.18	33.91	PSD3	124808
chr10	96989585	2.7	11.87	17.88	C10orf129	35200
chr11	7999319	2.7	11.75	31.49	EIF3F	7370
chr3	37978007	2.7	11.84	23.49	CTDSPL	27912
chr4	54948517	2.7	20.93	33.2	CHIC2	17518
chr13	100867344	2.69	11.6	25.12	PCCA	77983
chr1	33565016	2.69	11.63	10.97	ADC	17014
chr21	43460761	2.69	11.69	14.31	UMODL1	22156
chr2	227050839	2.69	20.69	30.27	IRS1	613494
chr3	112373078	2.69	20.81	17.18	CCDC80	12789
chr3	162013355	2.69	11.66	15.71	OTOL1	798608
chr6	114019413	2.69	11.55	18.34	MARCKS	158977
chr10	31423783	2.68	20.57	24.62	ZNF438	102775
chr1	235904780	2.68	11.41	21.38	LYST	10540
chr17	25861344	2.68	20.34	22.15	KSR1	48461
chr17	42620658	2.68	11.46	21.01	FZD2	14116
chr8	71522851	2.68	20.22	26.01	RP11-382J12.1	1897
chr9	97684730	2.68	20.45	14.89	C9orf3	33356
chr18	43531508	2.67	20.11	19.61	EPG5	15590
chr15	67175945	2.66	19.89	25.81	SMAD6	171768
chr17	62676162	2.66	19.46	38.26	SMURF2	17834
chr20	49157663	2.66	19.67	25.19	PTPN1	30601
chr21	36254274	2.66	11.3	29.61	RUNX1	5055
chr3	150027549	2.66	19.78	40.95	TSC22D2	98431
chr7	105471019	2.66	11.33	19.36	ATXN7L1	45753
chr7	151451403	2.66	20	17.31	PRKAG2	17861
chr8	131275067	2.66	19.57	33.96	ASAP1	15637
chr9	101792545	2.66	11.27	26.59	TGFBR1	73624
chr11	122060125	2.65	11.11	34.09	BLID	73051
chr11	23924833	2.65	10.96	24.38	LUZP2	593740
chr12	123163862	2.65	11.16	18.33	HCAR2	23877
chr15	89533014	2.65	10.93	27.53	MFGE8	76221
chr1	8686677	2.65	19.15	30.29	RERE	2096
chr1	8964156	2.65	10.98	12.98	ENO1	24697
chr19	2463197	2.65	11.19	8.66	LMNB2	6052
chr22	30603096	2.65	19.25	16.55	MGC20647	38746
chr2	40662246	2.65	11.06	39.13	SLC8A1	4651
chr4	13909143	2.65	11.08	16.26	BOD1L1	279645
chr4	84129050	2.65	19.35	20.94	PLAC8	70680
chr9	81481812	2.65	11.22	18.3	PSAT1	569602
chr12	10321915	2.64	10.8	16.82	OLR1	0
chr14	102746362	2.64	19.05	14.19	MOK	24984
chr1	85612827	2.64	10.88	34.88	WDR63	20440
chr2	134772331	2.64	10.76	33.09	MGAT5	105271
chr8	51052375	2.64	10.78	23.89	SNTG1	227519
chr11	19441164	2.63	18.85	13.88	NAV2	68751
chr11	35651690	2.63	10.73	35.26	FJX1	11804
chr14	53477898	2.63	10.71	12.81	FERMT2	58594
chr5	39518115	2.63	10.68	22.39	DAB2	55562
chr9	135806990	2.63	10.66	32.22	TSC1	2497
chr11	11931456	2.62	10.61	26.85	USP47	67692
chr14	53968529	2.62	18.75	76.97	DDHD1	348387
chr18	8800757	2.62	18.65	20.18	SOGA2	10943
chr4	7846557	2.62	18.56	19.09	AFAP1	27110
chr22	30018307	2.61	10.51	18.4	NF2	18168
chr17	38708354	2.6	10.38	12.34	CCR7	8760
chr1	96828307	2.6	10.49	25.66	PTBP2	358881
chr2	236177440	2.6	10.47	15.61	AGAP1	225142
chr5	123997201	2.6	10.4	20.57	ZNF608	82862
chr5	64494779	2.6	10.44	22.66	ADAMTS6	274588
chr8	13224420	2.6	18.46	25.3	DLC1	89896
chr1	116088534	2.59	10.31	16.45	VANGL1	95889
chr1	67526623	2.59	10.28	17.26	SLC35D1	6690
chr1	72750588	2.59	10.2	21.63	NEGR1	2020
chr17	67589313	2.59	18.27	28.02	MAP2K6	90601
chr2	224967042	2.59	10.24	21.77	SERPINE2	62855
chr5	92528014	2.59	18.37	40.64	NR2F1	390887
chr7	46496113	2.59	10.26	14.17	AC011294.3	240456
chr3	29736470	2.58	10.09	17.48	RBMS3	413212
chr9	113318475	2.58	18.18	33.66	SVEP1	23206
chr9	35728134	2.58	10.15	15.34	CREB3	4047
chr9	5509788	2.58	10.13	16.02	PDCD1LG2	606
chr12	122885196	2.57	9.98	13	CLIP1	484
chr14	75038727	2.57	17.82	33.28	LTBP2	39906
chr19	2540881	2.57	17.91	11.07	GADD45B	64385
chr20	32497499	2.57	9.96	19.93	RALY	83802
chr2	56219779	2.57	18	21.93	EFEMP1	68363
chr3	171244853	2.57	9.92	19.42	TNIK	66505
chr3	99132566	2.57	9.94	44.96	COL8A1	224602
chr7	77496166	2.57	18.09	26.72	PHTF2	26527
chr8	53529115	2.57	9.89	24.92	RB1CC1	19328
chr10	15242888	2.56	17.65	25.48	NMT2	32054
chr11	8939176	2.56	9.85	15.34	AKIP1	6013
chr16	82687701	2.56	9.81	16.45	CDH13	26852
chr18	46015120	2.56	9.77	15.72	CTIF	50146
chr3	177196434	2.56	17.73	31.86	TBL1XR1	281031
chr5	17249562	2.56	9.75	15.27	BASP1	31742
chr5	52549638	2.56	9.87	32.77	MOCS2	143879
chr8	23608998	2.56	9.79	33.16	NKX2-6	44736
chr11	122513302	2.55	9.59	14.12	UBASH3B	12930
chr11	40350937	2.55	9.61	13.47	LRRC4C	35122
chr11	69235461	2.55	9.63	17.56	MYEOV	173685
chr14	65225540	2.55	9.73	17.56	PLEKHG3	20636
chr2	100314891	2.55	9.57	25.43	AFF3	119908
chr2	182656209	2.55	17.56	30.94	SSFA2	100264
chr2	19106763	2.55	9.65	56.21	NT5C1B	335774
chr2	28819751	2.55	9.69	18.97	PLB1	4884
chr8	69497428	2.55	17.48	33.44	C8orf34	40124
chr10	54079054	2.54	9.42	14.36	DKK1	4847
chr16	68857509	2.54	17.39	16.61	TANGO6	19858
chr5	170698365	2.54	9.48	25.93	TLX3	37772
chr6	100381161	2.54	9.4	28.77	MCHR2	60541
chr6	72253971	2.54	17.22	23.06	OGFRL1	255323
chr8	130528029	2.54	17.31	24.31	GSDMC	270963
chr8	30262985	2.54	9.38	23.86	RBPMS	18110
chr10	78343557	2.53	16.82	17.18	C10orf11	265323
chr11	28779504	2.53	17.14	22.93	METTL15	647503
chr11	7998950	2.53	16.9	26.66	EIF3F	7010
chr12	76679331	2.53	9.36	16.23	BBS10	62740
chr17	29955102	2.53	9.34	24.78	AC003101.1	56790
chr2	52766925	2.53	9.31	55.35	GPR75-ASB3	1225610
chr8	134049310	2.53	17.06	49.17	TG	19224
chr8	42575817	2.53	16.98	20.87	CHRNB3	23113
chr8	73019859	2.53	9.33	31.66	TRPA1	31856
chr10	44384202	2.52	9.25	23.29	ZNF32	239747
chr11	121909468	2.52	16.74	26.91	BLID	77313
chr11	96058269	2.52	16.67	15.37	MAML2	17933
chr12	64311967	2.52	16.44	18.88	SRGAP1	64196
chr14	38567792	2.52	9.27	29.04	SSTR1	109261
chr15	58653573	2.52	9.16	26.49	LIPC	49044
chr2	49080270	2.52	9.29	23.1	LHCGR	97239
chr3	16102023	2.52	16.51	17.77	GALNT15	113991
chr5	111333594	2.52	16.59	20.43	NREP	291
chr6	76234232	2.52	9.2	20.99	FILIP1	30585
chr7	84042202	2.52	9.22	22.85	SEMA3A	79512
chr10	114847320	2.51	9	22.36	TCF7L2	56208
chr10	76684214	2.51	9.06	13.46	KAT6B	85605
chr15	42236668	2.51	9.14	12.15	EHD4	27957
chr2	134045500	2.51	9.02	12.44	AC011755.1	170772
chr4	114880506	2.51	9.09	35.38	ARSJ	19495
chr5	134475324	2.51	9.11	22.69	PITX1	104670
chr7	81355373	2.51	16.36	31.89	HGF	36797
chr8	104357169	2.51	9.13	18.77	CTHRC1	26423
chr10	21626009	2.5	8.92	14.68	C10orf114	160031
chr11	130870504	2.5	16.14	23	SNX19	83958
chr1	157989486	2.5	16.22	18.4	KIRREL	25909
chr12	1583491	2.5	8.99	24.98	WNT5B	55415
chr13	33810323	2.5	16.29	20.25	STARD13	30038
chr15	88296000	2.5	8.97	24.82	NTRK3	180170
chr21	45020735	2.49	16.07	13.82	HSF2BP	57148
chr2	159268937	2.49	8.9	23.4	CCDC148	31314
chr22	18209392	2.49	8.87	22.64	BID	47239
chr6	100717287	2.49	8.85	30.37	SIM1	194115
chr7	116083298	2.49	8.88	16.91	CAV2	55995
chr11	15845753	2.48	8.77	28	SOX6	516911
chr1	240929171	2.48	16	25.29	RGS7	102782
chr4	93891290	2.48	8.74	25.58	GRID2	233659
chr5	171185108	2.48	8.82	17.37	CTB-78H18.1	15397
chr5	80611361	2.48	8.83	34.09	ZCCHC9	13750
chr6	4582440	2.48	8.8	9.76	CDYL	123802
chr9	80322808	2.48	8.75	26.05	GNA14	59434
chr12	10337328	2.47	8.66	34.11	TMEM52B	5064
chr1	243882409	2.47	8.69	31.43	AKT3	123978
chr14	54394079	2.47	15.79	20.49	BMP4	24644
chr18	55480640	2.47	15.93	21.09	ATP8B1	10171
chr5	38765126	2.47	15.86	33.71	OSMR	80692
chr6	42283952	2.47	8.67	12.18	MRPS10	98198
chr8	41009322	2.47	8.7	13.73	SFRP1	155036
chr15	50283516	2.46	8.68	27.82	ATP8B4	55917
chr17	1618005	2.46	8.64	14.29	WDR81	1661
chr2	167228883	2.46	8.74	36.23	SCN9A	3463
chr2	19172574	2.46	8.61	24.27	OSR1	383952
chr3	11642077	2.46	15.72	19.2	VGLL4	3836
chr5	55555086	2.46	8.71	21.22	ANKRD55	25749
chr11	29195391	2.45	15.58	21.12	KCNA4	843037
chr1	198638383	2.45	15.52	15.63	PTPRC	29949
chr14	80892163	2.45	8.6	16.07	DIO2	37912
chr2	144559958	2.45	8.56	18.46	GTDC1	433195
chr21	46432465	2.45	15.38	26.38	AP001579.1	60320
chr22	40833881	2.45	8.57	25.62	MKL1	25390
chr4	186714107	2.45	8.54	22.26	SORBS2	16890
chr4	5039904	2.45	15.65	13.67	STK32B	13123
chr7	40958395	2.45	8.62	24.08	INHBA	781661
chr7	41956393	2.45	15.45	14.36	INHBA	213545
chr9	110037356	2.45	8.59	20.53	RAD23B	7911
chr9	73569292	2.45	8.66	23.65	TRPM3	85167
chr14	67688516	2.44	8.53	20.21	FAM71D	13331
chr1	85794847	2.44	15.32	17.52	BCL10	51932
chr4	24043915	2.44	8.5	19.87	PPARGC1A	152064
chr5	148381832	2.44	8.48	18.93	SH3TC2	6191
chr7	94210072	2.44	8.45	25.21	SGCE	19829
chr1	101666243	2.43	8.42	12.2	S1PR1	36050
chr11	64622626	2.43	8.25	23.82	CDC42BPG	10434
chr1	183601420	2.43	8.3	16.21	ARPC5	3246
chr12	102285330	2.43	8.32	14.06	DRAM1	13718
chr13	43858491	2.43	8.38	16.88	ENOX1	76571
chr13	98859397	2.43	8.41	19.95	FARP1	29175
chr17	16184879	2.43	8.44	18.39	NCOR1	63229
chr17	36607316	2.43	8.28	15.66	ARHGAP23	6177
chr18	39520638	2.43	8.29	22.79	PIK3C3	14382
chr2	129131946	2.43	15.19	12.97	HS6ST1	55653
chr3	30553265	2.43	8.23	10.64	TGFBR2	94578
chr5	16462087	2.43	15.25	21.74	ZNF622	3672
chr7	115995135	2.43	8.33	18.72	TES	104495
chr7	99632963	2.43	8.36	18.42	ZSCAN21	14276
chr9	89115693	2.43	8.35	26.11	ZCCHC6	146173
chr11	58161883	2.42	8.14	17.18	OR5B3	8848
chr11	82569989	2.42	8.18	34.43	PRCP	25
chr1	21777890	2.42	15.13	31.42	NBPF3	6311
chr17	59848742	2.42	8.19	37.99	BRIP1	4948
chr17	836885	2.42	15	23.34	RP11-676J12.7	23871
chr19	45129515	2.42	8.16	18.04	IGSF23	2321
chr20	43321770	2.42	8.21	13.17	WISP2	21564
chr20	43966584	2.42	15.06	12.79	SDC4	10338
chr21	40393293	2.42	8.11	9.77	PSMG1	161970
chr2	234335390	2.42	8.12	29.37	DGKD	38439
chr3	110139146	2.42	14.94	47.02	RP11-553A10.1	472771
chr8	22455091	2.42	8.15	9.63	C8orf58	1872
chr9	22103455	2.42	8.22	23.74	CDKN2B	93942
chr10	62144670	2.41	8.03	15.71	ANK3	4667
chr1	33856423	2.41	14.75	32.1	PHC2	15087
chr18	39619100	2.41	14.88	44.74	PIK3C3	1222
chr18	73195127	2.41	7.99	27.5	C18orf62	55318
chr18	8891067	2.41	8	18.2	SOGA2	101244
chr4	15718895	2.41	8.01	19.36	BST1	1793
chr6	131211904	2.41	8.04	35.18	EPB41L2	189
chr8	119808922	2.41	7.97	60.51	TNFRSF11B	155366
chr9	114792464	2.41	14.81	27.14	SUSD1	112140
chr11	114237793	2.4	14.57	15.57	RBM7	32817
chr12	12976378	2.4	14.69	34.22	DDX47	9942
chr1	218670100	2.4	7.89	17.24	C1orf143	13187
chr13	107911182	2.4	14.63	14.66	FAM155A	607759
chr15	26129145	2.4	14.52	18.82	ATP10A	20648
chr2	100628020	2.4	7.95	20.4	AFF3	92821
chr2	218248535	2.4	14.46	26.63	DIRC3	372601
chr2	218416457	2.4	7.88	13.88	DIRC3	204670
chr4	26328559	2.4	7.92	13.79	RBPJ	3916
chr5	119940762	2.4	7.96	24.9	PRR16	11870
chr11	9634756	2.39	7.78	13.84	WEE1	26344
chr13	91097630	2.39	14.34	23.04	GPC5	953157
chr15	82425281	2.39	7.86	14.98	RP11-597K23.2	44098
chr17	55559495	2.39	7.75	20.24	MSI2	187298
chr2	161693454	2.39	7.82	16.32	TANK	299814
chr6	54670055	2.39	7.84	36.45	FAM83B	41363
chr8	118990687	2.39	7.79	33.71	EXT1	131815
chr8	37000469	2.39	7.83	8.11	KCNU1	213895
chr8	8522135	2.39	14.4	11.81	CLDN23	37171
chr11	103904008	2.38	14.29	31	DDI1	3158
chr1	162508795	2.38	7.74	18	UAP1	22375
chr16	24657807	2.38	7.66	17.74	TNRC6A	83058
chr17	64463352	2.38	7.73	18.16	PRKCA	164257
chr2	33090053	2.38	7.69	19.41	LTBP1	81835
chr2	36566148	2.38	14.23	34.66	CRIM1	16779
chr4	129162958	2.38	7.64	26.04	PGRMC2	46868
chr7	28146349	2.38	7.68	32.74	JAZF1	34895
chr9	111798476	2.38	7.7	23.19	CTNNAL1	22516
chr9	112749122	2.38	7.72	29.88	AKAP2	61605
chr10	63388784	2.37	14.17	33.96	C10orf107	33793
chr10	63853911	2.37	7.63	14.12	ARID5B	44790
chr1	172872886	2.37	7.58	25.94	TNFSF18	147019
chr12	2374267	2.37	14.12	11.89	CACNA1C	211396
chr15	67471098	2.37	7.52	13.79	SMAD3	5864
chr16	75063989	2.37	7.59	22.23	ZNRF1	27643
chr17	20031543	2.37	7.61	37.98	SPECC1	27608
chr1	8197889	2.37	7.51	17.49	ERRFI1	111370
chr18	26761667	2.37	7.49	22.78	CDH2	1004106
chr2	18544183	2.37	7.62	26.43	RDH14	197612
chr3	168830133	2.37	14.01	23.96	MECOM	15547
chr4	159236032	2.37	14.06	35.12	RXFP1	289
chr6	54200851	2.37	7.5	21.12	TINAG	27329
chr7	110027170	2.37	7.57	21.75	LRRN3	703741
chr7	30843940	2.37	7.56	35.13	FAM188B	32756
chr10	44426924	2.36	7.48	18.72	ZNF32	282469
chr11	112235820	2.36	7.43	13.88	C11orf34	104086
chr11	12087942	2.36	13.95	19.88	MICAL2	27459
chr11	5364976	2.36	13.85	24.66	OR51B5	25
chr1	55400752	2.36	7.37	25.09	TMEM61	45562
chr21	28943120	2.36	7.38	15.04	ADAMTS5	604137
chr22	46084777	2.36	7.42	31.89	ATXN10	16947
chr3	110026462	2.36	7.4	24.77	RP11-553A10.1	585446
chr3	110246373	2.36	7.47	41.71	RP11-553A10.1	365535
chr3	129607773	2.36	7.41	15.32	TMCC1	4470
chr3	8911589	2.36	7.35	17.03	RAD18	32342
chr5	41113132	2.36	7.45	30.24	MROH2B	41576
chr6	140859080	2.36	13.79	22.38	CITED2	1163181
chr6	74880052	2.36	7.34	15.91	CD109	474074
chr7	133267721	2.36	13.9	17.84	EXOC4	6363
chr7	134464237	2.36	7.36	22	CALD1	0
chr10	104389520	2.35	7.29	9.14	TRIM8	14582
chr1	178208093	2.35	7.27	33.36	RASAL2	102362
chr13	49888248	2.35	7.28	17.17	CAB39L	36864
chr1	59616935	2.35	7.23	20.73	FGGY	145224
chr2	238671165	2.35	7.24	15.46	RBM44	36072
chr22	45597762	2.35	13.69	19.65	KIAA0930	3826
chr2	67067269	2.35	7.33	18.95	MEIS1	331059
chr3	112372584	2.35	7.31	16.75	CCDC80	12286
chr4	126311022	2.35	7.22	18.48	FAT4	3918
chr4	28289783	2.35	7.26	93.02	RP11-180C1.1	114389
chr7	81665998	2.35	13.74	20.79	CACNA2D1	30750
chr7	84765426	2.35	7.21	30.4	SEMA3D	14024
chr9	106837378	2.35	7.25	19.39	SMC2	19012
chr10	79284329	2.34	7.11	30	KCNMA1	112725
chr1	16702251	2.34	13.58	56.47	SZRD1	8349
chr15	94769063	2.34	7.2	22.52	MCTP2	5553
chr16	24989201	2.34	7.14	28.17	ARHGAP17	37300
chr3	134146451	2.34	7.17	11.01	AMOTL2	51979
chr3	157178240	2.34	7.12	31.4	PTX3	23511
chr3	189794956	2.34	7.13	17.56	LEPREL1	39330
chr7	130598048	2.34	7.1	18.6	KLF14	179009
chr7	143632206	2.34	7.19	20.86	OR2F2	0
chr7	28081242	2.34	7.16	23.57	JAZF1	20673
chr8	142156900	2.34	7.09	13.64	DENND3	5447
chr8	59743002	2.34	13.64	40.63	NSMAF	170457
chr10	95218704	2.33	7.03	11.06	MYOF	23096
chr1	184026232	2.33	7	24.41	TSEN15	5201
chr12	65930839	2.33	13.53	22.15	MSRB3	210042
chr13	45288411	2.33	6.98	15.42	TSC22D1	136977
chr15	49919995	2.33	7.08	18.89	DTWD1	4073
chr2	188439955	2.33	6.99	23.54	TFPI	9317
chr2	204648729	2.33	7.07	16.38	CD28	77162
chr2	20784464	2.33	13.24	13.87	HS1BP3	39927
chr2	46295064	2.33	13.38	14.65	PRKCE	66881
chr3	170520410	2.33	13.43	31.9	RPL22L1	67270
chr3	94160211	2.33	13.48	15.32	DHFRL1	377836
chr5	55576021	2.33	13.28	19.8	ANKRD55	46693
chr6	132406104	2.33	7.06	15.55	CTGF	133440
chr7	65791978	2.33	7.01	21.59	TPST1	105236
chr8	128920323	2.33	13.33	20.05	TMEM75	40126
chr11	122079045	2.32	6.88	18.62	BLID	91971
chr1	185423193	2.32	6.96	28.65	IVNS1ABP	136581
chr1	193291564	2.32	6.92	19.19	B3GALT2	135629
chr12	62924561	2.32	6.89	29.31	MON2	56920
chr17	38707617	2.32	6.87	14.95	CCR7	9497
chr18	2638574	2.32	6.94	14.76	SMCHD1	17012
chr18	66216651	2.32	6.86	37.96	TMX3	165492
chr19	34766231	2.32	6.97	18.26	KIAA0355	20594
chr20	36904457	2.32	6.91	23.09	KIAA1755	15132
chr3	139021327	2.32	13.19	13.17	MRPS22	41392
chr3	178914077	2.32	6.95	16.15	PIK3CA	46611
chr10	47085647	2.31	6.81	8.83	PPYR1	0
chr10	79080918	2.31	6.85	19.07	KCNMA1	210671
chr1	204288825	2.31	6.78	17.75	PLEKHA6	40068
chr1	244090366	2.31	13.14	18.83	AKT3	75843
chr14	96571167	2.31	6.76	11.91	C14orf132	14420
chr17	831281	2.31	13.04	18.11	RP11-676J12.7	18267
chr22	27106095	2.31	6.82	24.71	CRYBA4	88016
chr2	227620063	2.31	6.77	17.05	IRS1	44261
chr2	242486694	2.31	6.84	12.75	BOK	11291
chr6	72188719	2.31	6.75	33.38	OGFRL1	190062
chr7	106358854	2.31	6.83	21.3	CCDC71L	57261
chr8	134124548	2.31	13.09	17.55	TG	1057
chr14	35583452	2.3	6.71	26.84	PPP2R3C	3465
chr15	38193227	2.3	6.65	23.96	TMCO5A	20762
chr1	77980332	2.3	13	15.13	AK5	17318
chr2	203000347	2.3	12.81	19.92	AC079354.1	35047
chr2	223824212	2.3	6.72	20.06	ACSL3	34789
chr22	27857583	2.3	6.68	11.44	MN1	339752
chr2	47194499	2.3	6.64	15.77	MCFD2	25354
chr3	194314266	2.3	6.67	25.96	TMEM44	21988
chr3	30762729	2.3	12.95	19.97	TGFBR2	114494
chr3	71151497	2.3	12.86	29.52	FOXP1	28105
chr4	84776451	2.3	6.69	11.11	AGPAT9	318736
chr8	8790738	2.3	12.9	39.08	MFHAS1	39441
chr9	127059968	2.3	6.66	10.76	NEK6	2145
chr9	33946999	2.3	6.74	23.92	UBAP2	1814
chr10	70821346	2.29	6.6	17.54	SRGN	26377
chr1	16125721	2.29	6.58	10.26	FBLIM1	34122
chr11	77366661	2.29	6.56	18.61	CLNS1A	17660
chr1	184026537	2.29	6.54	21.24	TSEN15	5506
chr13	43843507	2.29	6.52	16.68	ENOX1	91555
chr17	9264680	2.29	6.61	22.83	NTN1	198277
chr1	84831464	2.29	6.57	26.76	SAMD13	20794
chr2	39731822	2.29	12.72	37.5	MAP4K3	67227
chr2	46299767	2.29	12.77	11.96	PRKCE	71584
chr4	122650139	2.29	6.63	14.86	ANXA5	31720
chr5	92414148	2.29	6.55	18.13	NR2F1	504744
chr8	122824282	2.29	6.53	20.94	HAS2	170501
chr1	112947135	2.28	6.45	12.85	CTTNBP2NL	7843
chr1	144941404	2.28	12.59	10.73	PDE4DIP	8710
chr1	205114064	2.28	6.5	32.09	RBBP5	22770
chr13	29184287	2.28	6.5	15.44	POMP	48803
chr18	8946256	2.28	6.43	18.14	NDUFV2	156221
chr3	159175879	2.28	12.68	23.98	IQCJ-SCHIP1	184193
chr3	159646650	2.28	6.43	16.11	IL12A	59736
chr4	177191977	2.28	6.44	15.55	ASB5	1453
chr5	159510367	2.28	6.46	19.56	PWWP2A	35911
chr5	31988596	2.28	6.49	12.63	GOLPH3	185709
chr8	108156570	2.28	6.51	26.56	ANGPT1	192029
chr9	36029986	2.28	12.63	29.2	RECK	6302
chr10	31065347	2.27	6.37	13.12	ZNF438	81117
chr1	221262871	2.27	6.42	17.68	HLX	208136
chr13	114630956	2.27	12.5	30.34	GAS6	63768
chr18	23044335	2.27	12.46	17.4	ZNF521	112074
chr19	1102660	2.27	6.4	16.62	GPX4	1125
chr6	1397285	2.27	6.39	23.86	FOXF2	7065
chr7	28895656	2.27	6.38	15.33	CREB5	46479
chr7	41067177	2.27	12.54	23.25	INHBA	672888
chr10	73526694	2.26	12.33	14.18	C10orf54	6419
chr11	105115312	2.26	6.33	25.51	CARD18	104708
chr17	63781488	2.26	6.24	21.32	CEP112	34495
chr18	65337388	2.26	6.26	26.53	DSEL	153020
chr20	25291794	2.26	6.3	23.19	ABHD12	1509
chr20	33893755	2.26	6.27	13.52	FAM83C	13400
chr2	151370437	2.26	6.32	50.82	RND3	24937
chr2	173118081	2.26	6.31	21.3	DLX2	150302
chr2	197200066	2.26	6.34	12.9	HECW2	26729
chr3	29274792	2.26	12.41	23.2	RBMS3	47539
chr3	8930113	2.26	6.25	15.05	RAD18	13818
chr4	93155697	2.26	12.37	17.31	RP11-9B6.1	69490
chr5	38765776	2.26	6.28	36.95	OSMR	80033
chr5	78744326	2.26	6.27	22.01	HOMER1	64140
chr6	154708724	2.26	6.36	30.8	IPCEF1	30647
chr8	16949259	2.26	6.35	43.25	EFHA2	27414
chr9	84174843	2.26	6.29	9.93	TLE1	53443
chr10	104991152	2.25	12.24	22.34	NT5C2	37954
chr10	117705776	2.25	6.22	41.21	GFRA1	309380
chr1	188059773	2.25	6.18	23.54	PLA2G4A	1261500
chr12	59435372	2.25	6.14	72.25	LRIG3	120918
chr14	69044720	2.25	6.2	19.91	RAD51B	32290
chr18	67822058	2.25	6.23	14.07	RTTN	50753
chr2	217400392	2.25	12.29	16.28	RPL37A	36387
chr2	69481222	2.25	6.17	11.87	GFPT1	133007
chr3	112366158	2.25	6.21	18.23	CCDC80	5860
chr4	178405894	2.25	6.15	21.32	AGA	42086
chr7	80128793	2.25	6.23	16.2	GNAT3	12392
chr9	16826145	2.25	6.19	11.04	BNC2	5990
chr9	90812854	2.25	6.16	25.17	SPIN1	190329
chr1	101265695	2.24	6.08	21.01	VCAM1	80224
chr12	80987786	2.24	6.05	25.51	PTPRQ	38064
chr1	52364075	2.24	6.06	14.77	NRD1	19447
chr15	81482229	2.24	6.05	14.05	IL16	6839
chr17	597676	2.24	12.2	17.05	VPS53	20131
chr1	92366288	2.24	6.1	19.39	TGFBR3	5453
chr2	202663144	2.24	12.16	16.6	CDK15	7812
chr2	216393469	2.24	6.13	15.85	FN1	92423
chr2	69199179	2.24	6.07	15.6	GKN1	2375
chr5	172329906	2.24	6.11	18.61	ERGIC1	2163
chr6	75316628	2.24	6.12	9.16	COL12A1	511995
chr7	6323227	2.24	6.11	31.78	CYTH3	10801
chr9	127072101	2.24	6.09	8.31	NEK6	9686
chr10	644665	2.23	6.01	19.7	DIP2C	14614
chr11	104918125	2.23	12.08	13.47	CARD16	1880
chr11	17193106	2.23	11.92	34.87	PIK3C2A	1676
chr11	28485609	2.23	5.97	15.18	METTL15	353599
chr1	215130864	2.23	6.04	10.27	KCNK2	48183
chr16	84652625	2.23	5.99	13.05	COTL1	791
chr18	22285450	2.23	12	24.76	HRH4	244615
chr19	5966451	2.23	6.03	16.55	RANBP3	11488
chr2	114576187	2.23	5.99	17.57	SLC35F5	61636
chr21	39222260	2.23	11.84	24.13	KCNJ6	63155
chr2	218151790	2.23	12.04	17.15	AC007557.1	416153
chr2	47082532	2.23	12.12	19.59	AC016722.2	38554
chr3	112110330	2.23	6.02	22.49	CD200	58154
chr3	12235153	2.23	6	22.12	TIMP4	34151
chr4	129450473	2.23	11.88	21.88	PGRMC2	240347
chr4	47527660	2.23	11.96	12.85	ATP10D	40202
chr6	11207606	2.23	6.02	23.85	NEDD9	25134
chr6	140064954	2.23	5.96	34.82	CITED2	369046
chr8	125878864	2.23	5.96	24.9	ZNF572	106525
chr8	131276158	2.23	5.95	19.39	ASAP1	16719
chr9	134055183	2.23	5.98	18.41	NUP214	10174
chr11	35513231	2.22	5.91	16.75	PAMR1	33769
chr1	16587485	2.22	5.93	15.79	FBXO42	7246
chr1	215922947	2.22	5.85	22.14	KCTD3	147284
chr12	80974188	2.22	5.9	20.18	PTPRQ	51662
chr13	109909606	2.22	5.88	12.41	MYO16	370938
chr14	80063032	2.22	5.93	19.68	NRXN3	316632
chr15	71625120	2.22	5.92	16.04	THSD4	191181
chr15	82439442	2.22	5.89	13.93	RP11-597K23.2	58259
chr1	67030151	2.22	11.76	25.53	SGIP1	30044
chr2	134575895	2.22	11.73	14.1	NCKAP5	249719
chr2	42291853	2.22	5.94	20.54	PKDCC	16542
chr3	55203753	2.22	11.8	26.93	LRTM1	202496
chr4	178098777	2.22	5.88	20.42	RP11-487E13.1	70999
chr5	14036208	2.22	5.85	22.51	DNAH5	91405
chr5	172469291	2.22	5.9	15.81	CREBRF	13913
chr6	154731925	2.22	5.84	10.61	CNKSR3	19553
chr7	80352294	2.22	5.86	16.12	CD36	49451
chr10	21581805	2.21	11.65	16.58	NEBL	118547
chr12	102961157	2.21	5.81	18.35	IGF1	86583
chr12	43679264	2.21	11.69	18.58	ADAMTS20	154109
chr12	51182583	2.21	5.75	26.14	ATF1	24140
chr12	64960084	2.21	5.8	29.76	RASSF3	44058
chr16	86642882	2.21	5.77	14.93	FOXL1	30616
chr17	46561003	2.21	5.76	17.78	HOXB1	47118
chr18	12946862	2.21	5.82	19.69	SEH1L	119
chr18	53500958	2.21	5.78	15.06	TCF4	168789
chr21	40192007	2.21	11.61	18.21	ETS2	10305
chr3	177528129	2.21	5.71	25.18	KCNMB2	462440
chr3	70899165	2.21	5.78	27.11	FOXP1	214761
chr4	7807417	2.21	5.83	13.9	AFAP1	66241
chr5	167126650	2.21	5.76	13.92	TENM2	55140
chr5	53626005	2.21	5.73	21.93	ARL15	19442
chr7	100760852	2.21	5.72	9	SERPINE1	9367
chr7	105680381	2.21	5.74	19.01	CDHR3	24660
chr7	136759283	2.21	5.79	20.83	CHRM2	205263
chr8	38517794	2.21	5.73	15.93	TACC1	67759
chr10	17554642	2.2	5.69	14.95	ST8SIA6	58162
chr1	118364562	2.2	11.39	12.1	GDAP2	107502
chr1	145694661	2.2	5.66	12.51	CD160	12049
chr1	192074149	2.2	5.71	12.92	RGS18	53287
chr1	209583295	2.2	5.68	54.8	CAMK1G	173616
chr12	42958505	2.2	11.36	40	PRICKLE1	24831
chr12	76371872	2.2	11.58	19.14	PHLDA1	53370
chr1	56184613	2.2	5.63	20.17	USP24	503423
chr16	66186951	2.2	11.54	11.8	CDH5	213440
chr18	46156486	2.2	5.64	23.31	CTIF	89869
chr2	129120594	2.2	11.43	13.66	HS6ST1	44301
chr21	47469531	2.2	11.5	10.12	COL6A2	48338
chr2	15309950	2.2	5.67	18.79	NBAS	20420
chr22	28262324	2.2	5.67	35.15	PITPNB	52640
chr4	5760594	2.2	5.63	20.73	EVC	47501
chr5	98099180	2.2	11.46	23.88	RGMB	5677
chr6	81134963	2.2	5.7	16.04	BCKDHB	318429
chr8	17206314	2.2	5.69	18.45	MTMR7	36981
chr10	117706856	2.19	11.29	50.31	GFRA1	308309
chr10	12749776	2.19	11.21	14.42	CCDC3	293779
chr11	86235372	2.19	11.32	22.85	ME3	35348
chr14	30578731	2.19	5.56	21.76	PRKD1	82222
chr14	80855508	2.19	5.58	14.58	DIO2	1257
chr15	56210323	2.19	5.6	17.73	NEDD4	843
chr15	93347365	2.19	5.61	16.58	FAM174B	5512
chr17	69409162	2.19	5.57	14.55	AC007461.1	626851
chr1	78355583	2.19	5.54	38.83	NEXN	1085
chr18	71814151	2.19	5.61	18.66	FBXO15	697
chr2	217238355	2.19	5.57	13.76	2004-03-01	1454
chr22	25077437	2.19	5.62	31.76	GGT1	53875
chr3	159682333	2.19	5.59	16.41	IL12A	24053
chr4	120656501	2.19	11.25	21.29	PDE5A	106213
chr4	148119772	2.19	5.54	25.15	TTC29	252587
chr5	135394339	2.19	5.56	19.55	TGFBI	48
chr5	172478974	2.19	5.52	13.2	CREBRF	4230
chr6	13355862	2.19	5.59	16.96	TBC1D7	26935
chr8	131245206	2.19	5.53	20.92	ASAP1	13931
chr11	115097453	2.18	5.49	11.91	CADM1	14096
chr11	116855487	2.18	5.51	23.89	SIK3	27576
chr11	122067929	2.18	11.01	15.65	BLID	80864
chr12	79941221	2.18	11.15	18.41	PAWR	48951
chr13	21643895	2.18	11.08	19.64	LATS2	8067
chr16	23434954	2.18	5.47	19.82	COG7	29396
chr16	25109104	2.18	5.49	19.3	LCMT1	13795
chr16	3072478	2.18	5.42	14.66	HCFC1R1	1333
chr16	88341010	2.18	5.52	11.85	ZNF469	152718
chr17	33760400	2.18	5.48	16.92	SLFN12	0
chr1	81645130	2.18	5.47	25.44	LPHN2	126570
chr18	42835686	2.18	5.45	23.48	SLC14A2	42575
chr20	11791178	2.18	5.43	16.13	BTBD3	80042
chr3	158487136	2.18	5.44	15.57	MFSD1	21619
chr5	143301252	2.18	5.44	20.91	HMHB1	109375
chr5	17238922	2.18	5.45	19.74	BASP1	21102
chr5	40735388	2.18	11.04	22.41	TTC33	20547
chr6	100650760	2.18	5.5	10.68	MCHR2	208495
chr6	52907128	2.18	5.5	27.81	FBXO9	9510
chr7	102516407	2.18	11.11	14.64	LRRC17	36889
chr7	78102039	2.18	5.41	11.71	MAGI2	298206
chr7	92370319	2.18	5.41	26.94	CDK6	92761
chr8	37729189	2.18	5.46	16.38	RAB11FIP1	6295
chr8	94892702	2.18	11.18	18.83	PDP1	36239
chr9	113206006	2.18	5.42	25.63	SVEP1	15817
chr11	35601336	2.17	5.36	11.77	FJX1	38248
chr1	17455114	2.17	5.32	14.11	PADI2	9015
chr1	184269770	2.17	5.38	18.28	C1orf21	86271
chr12	24531619	2.17	5.36	23.2	SOX5	427502
chr13	76195498	2.17	10.94	26.47	LMO7	786
chr1	59609026	2.17	5.33	16.21	FGGY	153133
chr15	99440266	2.17	10.88	17.85	IGF1R	6554
chr1	66993543	2.17	5.32	16.23	SGIP1	5372
chr16	71849108	2.17	5.35	17.4	AP1G1	5853
chr17	44805174	2.17	5.33	18.05	NSF	1101
chr3	157078100	2.17	10.91	18.3	PTX3	76336
chr3	188345645	2.17	5.4	14.13	LPP	18485
chr3	69811228	2.17	5.39	10.09	MITF	496
chr4	120024636	2.17	10.98	20.92	MYOZ2	32161
chr5	130946197	2.17	5.37	18.27	RAPGEF6	24375
chr5	148877070	2.17	5.34	15.79	CSNK1A1	15499
chr5	60597767	2.17	5.39	9.69	ZSWIM6	30182
chr7	103277658	2.17	5.38	26.83	RELN	154112
chr1	172878840	2.16	5.3	19.78	TNFSF18	141065
chr1	230240664	2.16	10.81	12.77	GALNT2	37504
chr1	244327520	2.16	5.29	33.76	AL590483.1	99737
chr12	69949433	2.16	5.3	11.84	FRS2	6344
chr13	74780569	2.16	10.84	17.24	KLF12	72033
chr14	55119103	2.16	5.23	10.82	SAMD4A	84315
chr2	190276813	2.16	5.23	24.09	WDR75	29195
chr2	214860281	2.16	5.27	15.74	VWC2L	415357
chr2	235583529	2.16	5.22	38.11	ARL4C	177681
chr2	40355160	2.16	5.26	18.21	AC007377.1	132836
chr4	187546288	2.16	5.27	14.44	FAT1	26959
chr4	53439488	2.16	5.21	22.96	USP46	83118
chr5	133888211	2.16	5.26	17.71	PHF15	25733
chr5	170554504	2.16	5.29	28.36	TLX3	181633
chr5	73060609	2.16	5.25	12.81	ARHGEF28	48583
chr8	119917633	2.16	5.24	15.21	TNFRSF11B	46655
chr8	128931029	2.16	5.28	10.23	TMEM75	29411
chr11	28108377	2.15	5.16	27.66	METTL15	21267
chr11	33213181	2.15	5.14	18.84	CSTF3	29113
chr1	172887250	2.15	10.65	18.33	TNFSF18	132664
chr12	122362757	2.15	10.78	12.4	WDR66	6117
chr12	1459660	2.15	5.19	28.84	ERC1	57547
chr1	218550776	2.15	5.18	14.26	TGFB2	31048
chr13	43321808	2.15	5.15	15.69	FAM216B	33727
chr15	43182840	2.15	5.17	21.02	TTBK2	17482
chr17	5419661	2.15	10.75	15.85	MIS12	29272
chr17	59278785	2.15	5.17	16.57	BCAS3	122832
chr1	99427881	2.15	5.18	19.92	LPPR5	42417
chr20	40111466	2.15	5.19	30.66	CHD6	16340
chr2	192500724	2.15	10.71	20.06	NABP1	41996
chr3	141126085	2.15	5.16	24.37	ZBTB38	4274
chr3	149966412	2.15	10.68	17.19	TSC22D2	159568
chr3	174668983	2.15	5.2	29.83	NAALADL2	91762
chr6	148589081	2.15	5.21	13.72	SASH1	4208
chr9	117453556	2.15	5.14	11	C9orf91	79919
chr10	79176294	2.14	5.09	17.45	KCNMA1	220760
chr11	7014167	2.14	5.05	19.92	ZNF214	27148
chr13	22546588	2.14	5.08	30.26	FGF9	300915
chr13	74792070	2.14	10.59	18.85	KLF12	83534
chr14	94451700	2.14	5.04	12.73	ASB2	8412
chr1	56190426	2.14	5.06	21.92	USP24	509236
chr1	66737122	2.14	5.12	15.13	PDE4B	13641
chr17	55952888	2.14	5.07	41.69	CUEDC1	2706
chr2	227291293	2.14	10.62	19.6	IRS1	373040
chr2	33662475	2.14	5.06	17.79	RASGRP3	933
chr2	6716630	2.14	5.11	26.56	CMPK2	289046
chr3	16144473	2.14	5.1	16.79	GALNT15	71532
chr5	27242129	2.14	5.13	36.2	CDH9	120721
chr6	11650630	2.14	5.03	20.93	ADTRP	85108
chr6	3247580	2.14	5.11	13.13	PSMG4	11397
chr6	57338048	2.14	5.04	10.45	RAB23	250819
chr8	122263675	2.14	5.12	19.45	HAS2	389804
chr8	42398389	2.14	5.1	16.6	SLC20A2	1169
chr10	104805039	2.13	4.96	18	NT5C2	48935
chr10	69362203	2.13	5.01	15.2	CTNNA3	44917
chr10	98610736	2.13	10.56	18.51	LCOR	17795
chr1	115711555	2.13	10.53	12.75	TSPAN2	79292
chr11	27955937	2.13	4.98	13.42	METTL15	173707
chr1	177896294	2.13	4.95	20.13	SEC16B	31593
chr12	1470140	2.13	5.02	16.15	ERC1	47067
chr12	96821360	2.13	4.98	22.02	CDK17	26871
chr13	110664726	2.13	5.03	39.03	IRS2	225660
chr13	113841912	2.13	4.99	15.01	PCID2	20357
chr17	47224430	2.13	10.43	16.12	B4GALNT2	13959
chr2	19340698	2.13	4.96	16.13	OSR1	215828
chr3	117425101	2.13	4.95	17.29	LSAMP	290843
chr3	133266674	2.13	4.99	21.41	CDV3	25749
chr4	77532532	2.13	4.97	20.08	SHROOM3	176128
chr5	113512271	2.13	5.01	23.3	KCNN2	184220
chr5	35771650	2.13	10.4	13.34	SPEF2	7478
chr5	65157740	2.13	5.02	22.69	ERBB2IP	64412
chr7	47835425	2.13	4.97	23.46	C7orf69	252
chr9	114491063	2.13	10.5	24.61	C9orf84	30608
chr9	84108185	2.13	10.47	13.82	TLE1	120110
chr1	180980163	2.12	4.93	16.97	STX6	11691
chr13	45780610	2.12	4.94	14.29	KCTD4	5284
chr14	87319055	2.12	10.17	29.66	RP11-322L20.1	52925
chr16	3989568	2.12	10.37	18.82	ADCY9	49291
chr19	48102389	2.12	4.91	14.4	GLTSCR1	8913
chr1	95193586	2.12	10.2	18.4	SLC44A3	92170
chr2	129064002	2.12	4.93	17.95	HS6ST1	11998
chr2	18480930	2.12	10.32	14.36	RDH14	260874
chr2	206186173	2.12	4.92	23.87	NRP2	360900
chr3	127487444	2.12	10.14	15.03	MGLL	15265
chr3	15810667	2.12	4.92	24.75	ANKRD28	27210
chr4	77511521	2.12	10.34	23.4	SHROOM3	155126
chr7	120724997	2.12	10.29	10.94	CPED1	8223
chr8	54857757	2.12	10.23	17.36	RGS20	64161
chr9	125825557	2.12	4.91	24.29	GPR21	28600
chr9	36102480	2.12	10.26	11.36	GLIPR2	34110
chr10	25052069	2.11	4.89	13.06	ARHGAP21	39321
chr10	28343487	2.11	4.84	40.34	ARMC4	55359
chr10	63896928	2.11	9.97	24.55	ARID5B	87816
chr10	74524165	2.11	10.08	27.66	MCU	71646
chr1	114863399	2.11	4.86	16.16	TRIM33	142308
chr11	16404746	2.11	10	13.28	SOX6	660
chr11	88213538	2.11	4.85	16.62	CTSC	142432
chr1	212455096	2.11	4.86	19.45	PPP2R5A	3632
chr12	18901067	2.11	4.88	16.24	CAPZA3	9871
chr12	31671892	2.11	4.85	14.37	DENND5B	18249
chr14	62020658	2.11	4.89	21.14	RP11-47I22.3	16505
chr18	74783873	2.11	10.03	26.44	MBP	33202
chr4	38950300	2.11	4.83	17.66	FAM114A1	80712
chr4	73243734	2.11	4.87	15.59	ADAMTS3	190631
chr5	164952463	2.11	4.84	40.54	TENM2	1759190
chr5	175349429	2.11	10.11	7.32	THOC3	38549
chr7	40477360	2.11	4.9	18.13	C7orf10	302590
chr8	19028789	2.11	10.06	22.16	PSD3	86407
chr8	69833466	2.11	4.9	118.72	C8orf34	295621
chr9	16505335	2.11	4.87	20.19	BNC2	68814
chrX	7252733	2.11	4.88	37.94	STS	115085
chr11	124805124	2.1	9.84	22.52	HEPACAM	1042
chr11	34998851	2.1	9.94	75.49	PDHX	338
chr11	9787322	2.1	9.86	24.33	SBF2	23287
chr1	199242005	2.1	4.82	23.15	PTPRC	633562
chr12	109901135	2.1	4.81	10.73	KCTD10	2784
chr15	65158462	2.1	4.78	11.4	AC069368.3	24164
chr17	62703495	2.1	4.8	10.34	SMURF2	45158
chr2	47452719	2.1	4.8	23.23	CALM2	48828
chr3	66101724	2.1	4.81	10.44	SLC25A26	17410
chr4	16629871	2.1	4.79	18.59	LDB2	32222
chr4	26173784	2.1	4.82	21.09	RBPJ	8556
chr5	31365554	2.1	9.81	25.1	DROSHA	160737
chr5	72934648	2.1	4.79	17.41	ARHGEF28	12476
chr6	139908827	2.1	9.78	13.39	CITED2	212928
chr6	88288299	2.1	9.89	32.51	RARS2	8849
chr7	13960031	2.1	4.8	14.94	ETV1	65884
chr8	13210833	2.1	4.83	27.17	DLC1	76300
chr8	71153368	2.1	9.76	36.53	NCOA2	4100
chrX	13416767	2.1	9.92	20.57	ATXN3L	78107
chr10	31323656	2.09	4.77	13.43	ZNF438	2639
chr10	92681124	2.09	9.5	14.42	ANKRD1	0
chr11	121466682	2.09	9.68	18.51	SORL1	5412
chr1	1200395	2.09	9.52	17.04	UBE2J2	966
chr11	67780840	2.09	9.63	13.26	UNC93B1	8246
chr1	210612711	2.09	4.75	15.23	HHAT	65
chr12	29949964	2.09	4.76	12.93	TMTC1	12121
chr12	68304353	2.09	9.45	19.98	IFNG	249032
chr14	79483389	2.09	4.76	21.21	NRXN3	262142
chr15	35601163	2.09	9.47	24.32	ATPBD4	145656
chr17	57171217	2.09	4.78	18.81	TRIM37	12461
chr18	43534508	2.09	4.73	15.2	EPG5	12581
chr2	218088087	2.09	9.55	20.66	AC007557.1	352450
chr2	38030287	2.09	9.6	21.29	CDC42EP3	64534
chr3	66845932	2.09	9.57	26.89	KBTBD8	202653
chr4	124753649	2.09	9.73	15.26	SPRY1	432384
chr4	187597972	2.09	9.7	13.81	FAT1	46895
chr5	124018195	2.09	4.73	17.6	ZNF608	61868
chr5	53997167	2.09	4.77	14.23	SNX18	183423
chr5	64486284	2.09	4.75	22.31	ADAMTS6	283083
chr6	140085959	2.09	4.74	14.91	CITED2	390051
chr6	22881431	2.09	9.65	33.97	HDGFL1	311494
chr7	17411434	2.09	4.72	16.36	AHR	73037
chr9	93882175	2.09	4.74	22.57	AUH	241851
chr11	118409728	2.08	4.66	19.62	TMEM25	5830
chr11	130253638	2.08	4.7	25.32	ADAMTS8	45099
chr11	26969072	2.08	9.25	20.09	FIBIN	46414
chr11	29115157	2.08	4.69	17.03	KCNA4	923262
chr12	6395214	2.08	4.67	12.21	PLEKHG6	24237
chr14	100498060	2.08	9.3	12.36	EVL	12199
chr15	35990245	2.08	4.68	24.04	ATPBD4	151701
chr16	65370260	2.08	4.7	20.87	CDH11	213841
chr2	216325530	2.08	4.66	24.08	FN1	24484
chr22	36698110	2.08	9.38	21.69	APOL1	48761
chr2	67616639	2.08	9.35	13.58	ETAA1	7670
chr3	185376460	2.08	4.65	17.48	SENP2	45166
chr3	60287026	2.08	4.68	24.65	FHIT	235518
chr4	39045030	2.08	4.69	26.77	KLHL5	1478
chr5	142440926	2.08	9.42	18.85	ARHGAP26	5136
chr5	43773794	2.08	4.71	28.8	NNT	128184
chr5	80718755	2.08	4.66	22.4	ACOT12	28606
chr6	134985532	2.08	4.71	29.64	ALDH8A1	264616
chr6	26055353	2.08	4.67	14.05	HIST1H1C	1195
chr7	23753023	2.08	9.33	27.93	STK31	2884
chr7	55545922	2.08	9.4	32.39	VOPP1	37706
chr7	5631358	2.08	9.23	14.33	FSCN1	939
chr8	97116243	2.08	4.72	42.25	GDF6	56626
chr9	113597912	2.08	9.28	18.34	MUSK	60143
chr9	13283138	2.08	4.72	21.13	MPDZ	3398
chr11	28855403	2.07	9.18	26.99	METTL15	723402
chr1	172924733	2.07	4.64	19.87	TNFSF18	95172
chr1	205267770	2.07	4.59	11.46	NUAK2	22962
chr1	214551512	2.07	4.64	14.89	SMYD2	47041
chr1	221891992	2.07	9.11	15.29	DUSP10	18668
chr12	60542841	2.07	4.65	18.69	SLC16A7	379850
chr14	52021239	2.07	9.09	31.51	FRMD6	65242
chr14	90280235	2.07	4.6	13.42	EFCAB11	140481
chr18	65845586	2.07	4.62	18.02	TMX3	536557
chr22	31569885	2.07	4.62	24.93	RNF185	13505
chr3	136505456	2.07	9.05	17.4	SLC35G2	32263
chr3	185454948	2.07	9.14	20.15	C3orf65	23726
chr3	44383836	2.07	4.61	40.38	TCAIM	3741
chr4	33838831	2.07	4.6	20.39	ARAP2	2373385
chr4	83909750	2.07	4.63	27.78	LIN54	3602
chr5	40985256	2.07	4.61	17.43	MROH2B	72919
chr7	130572143	2.07	9.16	19.28	KLF14	153113
chr8	119345252	2.07	9.21	13.71	AC023590.1	50629
chr8	128822538	2.07	9.07	12.89	MYC	73919
chr10	14447236	2.06	4.54	12.11	FRMD4A	74202
chr10	71951894	2.06	4.59	10.39	SAR1A	21464
chr1	193305306	2.06	4.56	28.25	B3GALT2	149371
chr1	231035806	2.06	4.56	30.43	TTC13	24652
chr12	64312682	2.06	8.98	31.63	SRGAP1	63481
chr12	7586068	2.06	9.02	14.46	CD163L1	10532
chr15	58762345	2.06	8.96	19.27	ALDH1A2	3625
chr15	71341382	2.06	4.54	14.74	THSD4	47758
chr15	75959292	2.06	4.55	13.56	AC105020.1	11229
chr20	10903812	2.06	4.58	20.96	C20orf187	104445
chr2	208481882	2.06	4.58	18.96	METTL21A	7071
chr2	47304121	2.06	4.55	28.93	C2orf61	74162
chr4	129271169	2.06	9	15.77	PGRMC2	61043
chr5	34913421	2.06	8.93	28.09	BRIX1	1918
chr6	64554390	2.06	4.57	126.57	PHF3	137549
chr7	116645184	2.06	4.57	30.15	ST7	9607
chr9	99182960	2.06	4.58	14.37	ZNF367	2198
chr1	201531560	2.05	4.53	12.22	CSRP1	52825
chr12	5550815	2.05	4.49	15.51	NTF3	9385
chr13	99201468	2.05	4.47	15.27	STK24	27065
chr14	52577360	2.05	4.44	14.19	NID2	41497
chr14	76182980	2.05	4.48	23.24	TTLL5	28342
chr1	53573485	2.05	8.85	26.84	SLC1A7	34622
chr17	58696659	2.05	4.5	14.96	PPM1D	14553
chr17	64546092	2.05	4.48	12.49	PRKCA	246997
chr1	92635320	2.05	4.49	59.79	KIAA1107	2560
chr20	11788239	2.05	4.52	17.31	BTBD3	82981
chr21	30009547	2.05	4.53	18.86	N6AMT1	247995
chr21	36457396	2.05	4.49	23.63	RUNX1	35604
chr22	21392171	2.05	4.52	14.76	SLC7A4	4891
chr22	31573550	2.05	4.51	11.73	RNF185	17170
chr2	33383804	2.05	4.52	15.32	LTBP1	23929
chr3	159572699	2.05	8.87	12.97	SCHIP1	1829
chr4	129793313	2.05	4.5	14.14	PHF17	40574
chr4	7863270	2.05	4.47	17.47	AFAP1	10388
chr5	109079814	2.05	4.45	13.04	MAN2A1	54596
chr5	95590975	2.05	4.44	31.25	PCSK1	176738
chr5	95633810	2.05	4.46	13.5	PCSK1	133903
chr6	14477622	2.05	4.45	14.18	CD83	359599
chr7	129996273	2.05	8.91	18.81	CPA5	6867
chr7	47691330	2.05	8.89	20.36	C7orf65	3370
chr8	126649842	2.05	8.82	23.34	TRIB1	203912
chr8	32369988	2.05	4.51	28.19	NRG1	35589
chr9	98556741	2.05	4.47	39.92	DKFZP434H0512	21985
chr11	35212460	2.04	4.41	20.2	CD44	752
chr1	151519716	2.04	4.4	14.72	TUFT1	6780
chr1	18200921	2.04	8.57	24.81	ACTL8	118971
chr1	204263710	2.04	8.74	15.52	PLEKHA6	65192
chr12	44136119	2.04	4.44	13.12	PUS7L	16291
chr12	89844946	2.04	8.8	25.24	POC1B	45946
chr12	91577008	2.04	8.67	38.01	DCN	0
chr12	94179182	2.04	8.65	20.45	CRADD	106489
chr14	79523439	2.04	8.76	24.45	NRXN3	222101
chr17	39113286	2.04	4.41	25.82	KRT39	9707
chr17	43446159	2.04	4.38	12.14	ARHGAP27	36990
chr1	90376608	2.04	4.38	17.73	LRRC8D	64318
chr20	50648268	2.04	4.43	17.77	ZFP64	66586
chr2	189961729	2.04	8.63	15.64	COL5A2	82734
chr2	208118896	2.04	4.39	18.34	KLF7	86754
chr22	28538521	2.04	8.59	24.76	TTC28	48256
chr3	34053748	2.04	8.61	46.79	PDCD6IP	213491
chr3	72952355	2.04	4.4	19.52	GXYLT2	4667
chr5	41161580	2.04	8.78	17.68	C6	51401
chr5	55643166	2.04	8.7	19.23	ANKRD55	113838
chr6	79308834	2.04	4.42	22.73	IRAK1BP1	268204
chr7	37071697	2.04	4.43	15.35	ELMO1	45432
chr8	77318436	2.04	8.72	16.98	ZFHX4	274876
chr8	96123720	2.04	4.4	20.84	PLEKHF2	22161
chr10	29948053	2.03	4.33	13.87	SVIL	24001
chr11	28858039	2.03	8.47	20.63	METTL15	726038
chr11	62609176	2.03	4.32	7.47	WDR74	0
chr11	94666652	2.03	4.33	15.96	KDM4D	40042
chr12	46780454	2.03	4.34	37.3	SLC38A2	13653
chr12	96047399	2.03	4.35	20.13	USP44	101982
chr14	89315098	2.03	4.37	23.56	TTC8	7075
chr17	58160087	2.03	4.34	17.75	HEATR6	3644
chr21	46382620	2.03	8.53	36.4	FAM207A	22538
chr2	214053086	2.03	4.38	20.25	IKZF2	35784
chr2	235578872	2.03	4.34	14.88	ARL4C	173024
chr2	37938710	2.03	4.37	13.83	CDC42EP3	26750
chr3	16131782	2.03	8.45	16.08	GALNT15	84232
chr5	37771987	2.03	8.51	17.55	GDNF	62881
chr6	11034224	2.03	8.49	16.14	ELOVL2	10181
chr6	155438541	2.03	4.36	13.67	TIAM2	4358
chr7	115817236	2.03	4.32	20.86	TFEC	17135
chr7	47826509	2.03	4.36	16.69	C7orf69	8229
chr7	83179685	2.03	4.35	16.09	SEMA3E	62128
chr8	16122342	2.03	8.43	23.13	MSR1	49617
chr8	48425217	2.03	8.55	13.18	KIAA0146	72112
chr10	100220764	2.02	4.28	20.72	HPS1	13930
chr1	109045877	2.02	4.26	16.14	NBPF6	52783
chr11	69851668	2.02	8.28	17.87	ANO1	72598
chr12	25064525	2.02	4.26	25.49	BCAT1	8365
chr12	26306460	2.02	4.32	24.55	SSPN	18409
chr12	32590147	2.02	4.27	25.59	FGD4	37533
chr12	49616560	2.02	8.41	11.61	TUBA1C	5007
chr15	39288403	2.02	8.33	15.14	C15orf54	254340
chr15	51786286	2.02	4.29	16.8	DMXL2	12459
chr15	67418034	2.02	4.31	14.68	SMAD3	0
chr15	99458101	2.02	4.3	19.24	IGF1R	9577
chr17	41438643	2.02	4.28	7.32	ARL4D	37533
chr19	38490367	2.02	4.25	12.71	SIPA1L3	87878
chr19	6232802	2.02	4.29	12.7	RFX2	33111
chr1	98675824	2.02	8.37	14.05	DPYD	289077
chr1	98789599	2.02	8.39	10.31	SNX7	337495
chr2	106005551	2.02	8.26	18.3	FHL2	7549
chr21	46471156	2.02	4.3	19.72	AP001579.1	21620
chr3	112541605	2.02	8.22	34.89	CD200R1L	23050
chr3	173916239	2.02	8.31	20.12	NAALADL2	242396
chr3	177623109	2.02	4.27	20.14	KCNMB2	367460
chr3	8619121	2.02	4.26	30.04	LMCD1	40101
chr5	113579503	2.02	4.27	31.64	KCNN2	116988
chr5	131841909	2.02	4.31	12.77	IRF1	15268
chr5	149849367	2.02	8.35	18.59	NDST1	15872
chr5	55574498	2.02	8.24	11.94	ANKRD55	45170
chr6	134744021	2.02	4.25	17.61	SGK1	104620
chr6	56579889	2.02	4.3	16.44	DST	70637
chr7	116870726	2.02	4.29	43.47	WNT2	92218
chr7	130523644	2.02	8.29	28.53	KLF14	104614
chr1	23523597	2.01	4.23	11.43	HTR1D	2224
chr1	246599078	2.01	8.07	49.63	SMYD3	18222
chr1	27326087	2.01	4.22	9.04	TRNP1	5126
chr12	77114100	2.01	8	21.35	ZDHHC17	43126
chr13	42184816	2.01	4.24	10.03	VWA8	85288
chr15	50342244	2.01	8.04	23.86	ATP8B4	2518
chr15	62798613	2.01	4.22	18.91	TLN2	54800
chr15	71092549	2.01	8.11	14.07	UACA	36475
chr15	80800344	2.01	8.05	15.69	ARNT2	66621
chr19	43355745	2.01	8.18	12.94	PSG8	3956
chr2	145115703	2.01	4.2	11.96	GTDC1	25469
chr2	183452784	2.01	4.24	29.03	PDE1A	65168
chr2	217237629	2.01	4.21	28.15	2004-03-01	728
chr3	106447295	2.01	4.19	14.96	CCDC54	648742
chr3	114327314	2.01	8.09	11.73	ZBTB20	15597
chr3	126472316	2.01	7.98	11.83	CHCHD6	22767
chr3	136612866	2.01	8.13	13.12	NCK1	31584
chr3	192565844	2.01	4.19	16.36	MB21D2	69955
chr4	141592810	2.01	4.18	23.04	TBC1D9	84313
chr4	17065721	2.01	4.23	23.41	LDB2	165138
chr4	184206267	2.01	4.21	26.88	WWC2	2356
chr5	134646205	2.01	4.2	16.65	CTC-203F4.1	27273
chr6	113001445	2.01	4.24	22.85	RFPL4B	332762
chr6	35393153	2.01	8.2	11.08	FANCE	26843
chr6	8085432	2.01	4.23	12.05	EEF1E1	11961
chr8	67996606	2.01	8.16	19.14	CSPP1	381
chr8	8871714	2.01	4.21	10.68	ERI1	11209
chr9	109561674	2.01	4.2	24.5	ZNF462	63553
chr9	125066308	2.01	8.14	14.28	MRRF	33023
chr9	93755215	2.01	8.02	25.44	SYK	165303
chr10	80917472	2	7.93	9.31	ZMIZ1	88538
chr11	92002382	2	4.16	24.32	FAT3	82729
chr11	92788189	2	4.18	18.57	MTNR1B	85088
chr12	48275698	2	4.16	9.97	VDR	869
chr14	73132179	2	7.89	27.8	RGS6	205660
chr15	48987432	2	4.12	9.93	FBN1	49235
chr15	56200174	2	7.95	15.15	NEDD4	7536
chr16	51914858	2	7.88	17.03	C16orf97	146283
chr19	7462858	2	4.14	14.86	ARHGEF18	2669
chr2	9427950	2	4.15	9.48	ASAP2	80905
chr3	16525856	2	7.86	17.42	RFTN1	1342
chr3	186999359	2	4.15	18.69	MASP1	9975
chr3	197217104	2	4.17	24.17	BDH1	24011
chr3	45701270	2	4.13	26.41	SACM1L	29312
chr5	153339387	2	7.91	17.3	FAM114A2	77341
chr5	75985435	2	7.96	21.87	F2R	26291
chr6	11614268	2	4.14	14.56	TMEM170B	75606
chr6	145631354	2	4.15	10.3	EPM2A	375927
chr6	30663306	2	4.13	28.12	NRM	3958
chr7	100743545	2	4.17	16.37	TRIM56	14591
chr7	140326317	2	4.13	11.87	DENND2A	13630
chr7	157102897	2	4.16	20.81	DNAJB6	25027
chr9	124117176	2	4.17	20.05	AL161784.1	13400
