# Supplementary material for: YAP1 Exerts Its Transcriptional Control via TEAD-Mediated Activation of Enhancers
Source: PLoS Genet. 2015 Aug 21;11(8):e1005465. doi: 10.1371/journal.pgen.1005465 (PMC4546604; doi:10.1371/journal.pgen.1005465)
Supplement: S6 Table — (XLSX) [file pgen.1005465.s019.xlsx]

## Sheet: GO Biological Processes
S6 Table. Gene enrichment analyses in SF268 cells. Gene ontology (GO) analyses. Enrichment and associated hypergeometric P-values of YAP1/TEAD1 occupied genes were calculated in each class compared to all genes.
BIOLOGICAL_PROCESS	NUMBER_OF_GENES	PERCENT_OF_GENES	PERCENT_IN_GO_CATEGORY	PERCENT_CONTROL	FOLD_CHANGE_GO_CATEGORY	FOLD_CHANGE_CONTROL	P-VALUE_GO_CATEGORY
regulation_of_cell_migration	96	7.04846	2.76659	4.22056	2.5477	1.67003	1.11973e-18
regulation_of_cell_motility	98	7.1953	2.92246	4.49285	2.46207	1.6015	6.06313e-18
regulation_of_cellular_component_movement	103	7.56241	3.15625	4.69707	2.39601	1.61003	6.82184e-18
regulation_of_locomotion	102	7.48899	3.16275	4.83322	2.36787	1.54948	2.3511e-17
extracellular_matrix_organization	74	5.43319	2.02624	2.45065	2.68142	2.21704	4.77481e-16
extracellular_structure_organization	74	5.43319	2.03273	2.45065	2.67285	2.21704	5.75372e-16
regulation_of_cell_adhesion	64	4.69897	1.83141	2.38257	2.56577	1.97223	3.61674e-13
negative_regulation_of_signal_transduction	125	9.17768	4.8318	5.85432	1.89943	1.56768	3.91575e-13
cell_morphogenesis	46	3.37739	1.11053	2.17835	3.04123	1.55043	9.07373e-13
cell_morphogenesis_involved_in_differentiation	37	2.71659	0.779322	1.63376	3.48584	1.66278	1.18895e-12
negative_regulation_of_protein_phosphorylation	52	3.81791	1.42876	1.83799	2.67219	2.07723	9.21671e-12
negative_regulation_of_phosphorylation	54	3.96476	1.53267	2.04221	2.58684	1.94141	1.51465e-11
regulation_of_intracellular_protein_kinase_cascade	119	8.73715	4.77335	5.78625	1.8304	1.50999	1.81833e-11
positive_regulation_of_cell_adhesion	37	2.71659	0.883232	0.884956	3.07574	3.06975	8.07067e-11
regulation_of_organ_morphogenesis	37	2.71659	0.889726	1.63376	3.05329	1.66278	1.02318e-10
regulation_of_cellular_component_biogenesis	73	5.35977	2.5328	2.85909	2.11615	1.87464	1.96719e-10
positive_regulation_of_signal_transduction	131	9.61821	5.6371	6.39891	1.70623	1.5031	2.46842e-10
regulation_of_cardiac_muscle_tissue_development	18	1.32159	0.29874	0.680735	4.42387	1.94141	3.49192e-09
regulation_of_cellsubstrate_adhesion	31	2.27606	0.753345	0.816882	3.02128	2.78628	3.51841e-09
morphogenesis_of_a_branching_structure	39	2.86344	1.09105	1.90606	2.62448	1.50228	4.66743e-09
tissue_development	90	6.60793	3.61735	4.22056	1.82673	1.56565	5.47495e-09
gland_development	29	2.12922	0.694895	1.2934	3.06409	1.64622	7.12969e-09
response_to_lipid	89	6.53451	3.59787	4.22056	1.81622	1.54826	8.82197e-09
morphogenesis_of_a_branching_epithelium	37	2.71659	1.0391	1.63376	2.61438	1.66278	1.21396e-08
actin_filamentbased_process	56	4.1116	1.92233	2.38257	2.13887	1.7257	1.40619e-08
regulation_of_cellmatrix_adhesion	21	1.54185	0.422133	0.476515	3.65252	3.23568	1.67388e-08
regulation_of_cellular_response_to_growth_factor_stimulus	36	2.64317	1.01312	1.15725	2.60895	2.28401	1.95752e-08
negative_regulation_of_cellular_component_movement	34	2.49633	0.928692	1.36147	2.68801	1.83355	2.00051e-08
regulation_of_cell_junction_assembly	16	1.17474	0.266268	0.612662	4.41188	1.91744	2.18359e-08
angiogenesis	47	3.45081	1.51968	1.56569	2.27075	2.20402	2.52742e-08
actin_cytoskeleton_organization	48	3.52423	1.57163	1.97413	2.2424	1.7852	2.8021e-08
branching_morphogenesis_of_an_epithelial_tube	33	2.42291	0.909209	1.42954	2.66485	1.69488	3.90979e-08
tube_development	23	1.68869	0.513054	0.884956	3.29146	1.90822	4.14699e-08
regulation_of_actin_filamentbased_process	44	3.23054	1.40927	1.56569	2.29235	2.06333	4.89211e-08
negative_regulation_of_MAPK_cascade	28	2.0558	0.714378	0.816882	2.87775	2.51664	5.67446e-08
positive_regulation_of_GTPase_activity	36	2.64317	1.05858	1.2934	2.49691	2.04359	6.69157e-08
negative_regulation_of_cell_motility	32	2.34949	0.89622	1.36147	2.62155	1.7257	9.17862e-08
intracellular_protein_kinase_cascade	58	4.25844	2.15612	2.11028	1.97505	2.01795	1.54612e-07
regulation_of_GTPase_activity	46	3.37739	1.56514	2.04221	2.15788	1.65379	1.75134e-07
negative_regulation_of_cell_migration	31	2.27606	0.876737	1.2934	2.59606	1.75976	1.77909e-07
negative_regulation_of_kinase_activity	37	2.71659	1.14301	1.2934	2.37671	2.10036	1.79461e-07
positive_regulation_of_hydrolase_activity	76	5.58003	3.11729	3.40368	1.79003	1.63941	1.82017e-07
regulation_of_epithelial_cell_proliferation	43	3.15712	1.42876	1.83799	2.2097	1.71771	2.04825e-07
cellsubstrate_junction_assembly	14	1.0279	0.240291	0.476515	4.27773	2.15712	2.118e-07
negative_regulation_of_BMP_signaling_pathway	14	1.0279	0.240291	0.476515	4.27773	2.15712	2.118e-07
regulation_of_canonical_Wnt_receptor_signaling_pathway	31	2.27606	0.883232	1.42954	2.57697	1.59216	2.13228e-07
regulation_of_stress_fiber_assembly	15	1.10132	0.272763	0.272294	4.03765	4.0446	2.3271e-07
negative_regulation_of_intracellular_protein_kinase_cascade	33	2.42291	0.974152	1.15725	2.4872	2.09368	2.34146e-07
regulation_of_GTP_catabolic_process	46	3.37739	1.58462	2.11028	2.13135	1.60045	2.56594e-07
negative_regulation_of_protein_kinase_activity	35	2.56975	1.07157	1.08918	2.39812	2.35935	2.85949e-07
negative_regulation_of_transferase_activity	38	2.79001	1.21444	1.36147	2.29736	2.04927	3.23251e-07
negative_regulation_of_locomotion	34	2.49633	1.0326	1.63376	2.41751	1.52796	3.32515e-07
positive_regulation_of_cellmatrix_adhesion	12	0.881057	0.188336	0.0680735	4.67811	12.9427	3.37256e-07
regulation_of_nucleoside_metabolic_process	50	3.67107	1.79893	2.3145	2.04069	1.58612	3.49652e-07
positive_regulation_of_cellsubstrate_adhesion	19	1.39501	0.428627	0.272294	3.25459	5.12316	5.77329e-07
negative_regulation_of_MAP_kinase_activity	19	1.39501	0.428627	0.544588	3.25459	2.56158	5.77329e-07
negative_regulation_of_protein_modification_process	59	4.33186	2.29251	2.17835	1.88958	1.9886	5.90167e-07
epithelial_to_mesenchymal_transition	15	1.10132	0.292246	0.340368	3.76848	3.23568	6.99792e-07
regulation_of_purine_nucleotide_catabolic_process	49	3.59765	1.79244	2.3145	2.00712	1.5544	7.52092e-07
regulation_of_nucleotide_catabolic_process	49	3.59765	1.79893	2.3145	1.99988	1.5544	8.40736e-07
negative_regulation_of_protein_serinethreonine_kinase_activity	24	1.76211	0.636446	0.748809	2.76868	2.35322	9.01439e-07
regulation_of_morphogenesis_of_a_branching_structure	16	1.17474	0.331212	0.680735	3.5468	1.7257	9.04518e-07
regulation_of_actin_cytoskeleton_organization	39	2.86344	1.31186	1.42954	2.18273	2.00304	9.46815e-07
regulation_of_transmembrane_receptor_protein_serinethreonine_kinase_signaling_pathway	34	2.49633	1.07806	1.49762	2.31557	1.66687	9.80617e-07
pituitary_gland_development	11	0.807636	0.175347	0.476515	4.60592	1.69488	1.07948e-06
positive_regulation_of_positive_chemotaxis	10	0.734214	0.14937	0.272294	4.91541	2.6964	1.2387e-06
protein_phosphorylation	74	5.43319	3.16924	3.53982	1.71435	1.53488	1.43305e-06
response_to_steroid_hormone_stimulus	47	3.45081	1.74049	1.70184	1.98267	2.02769	1.74402e-06
regulation_of_actin_filament_bundle_assembly	15	1.10132	0.311729	0.272294	3.53295	4.0446	1.89014e-06
response_to_drug	53	3.89134	2.05871	2.51872	1.89018	1.54497	2.00061e-06
regulation_of_epithelial_cell_migration	24	1.76211	0.662424	1.08918	2.6601	1.61784	2.00232e-06
regulation_of_positive_chemotaxis	10	0.734214	0.155864	0.272294	4.7106	2.6964	2.10409e-06
stem_cell_maintenance	23	1.68869	0.623458	1.08918	2.70859	1.55043	2.18858e-06
regulation_of_catabolic_process	84	6.1674	3.77322	3.94826	1.63452	1.56205	2.27709e-06
response_to_hormone_stimulus	92	6.75477	4.24081	4.42478	1.5928	1.52658	2.45152e-06
positive_regulation_of_Ras_GTPase_activity	25	1.83554	0.714378	0.680735	2.56942	2.6964	2.6191e-06
negative_regulation_of_transmembrane_receptor_protein_serinethreonine_kinase_signaling_pathway	23	1.68869	0.629952	0.680735	2.68067	2.48069	2.66739e-06
cellular_response_to_transforming_growth_factor_beta_stimulus	31	2.27606	0.987141	1.22532	2.30571	1.85752	2.91977e-06
lung_alveolus_development	12	0.881057	0.220808	0.340368	3.99015	2.58855	3.02666e-06
ureteric_bud_development	13	0.954479	0.25328	0.476515	3.76848	2.00304	3.04719e-06
regulation_of_cellcell_adhesion	20	1.46843	0.513054	0.816882	2.86213	1.7976	3.2556e-06
regulation_of_stem_cell_differentiation	19	1.39501	0.474088	0.816882	2.94251	1.70772	3.3442e-06
response_to_transforming_growth_factor_beta_stimulus	31	2.27606	0.993636	1.22532	2.29064	1.85752	3.38425e-06
prostate_gland_epithelium_morphogenesis	10	0.734214	0.162359	0.408441	4.52217	1.7976	3.45725e-06
regulation_of_fibroblast_growth_factor_receptor_signaling_pathway	10	0.734214	0.162359	0.408441	4.52217	1.7976	3.45725e-06
regulation_of_ossification	32	2.34949	1.04559	1.42954	2.24704	1.64352	3.80404e-06
regulation_of_Rho_GTPase_activity	23	1.68869	0.642941	0.748809	2.62651	2.25517	3.92306e-06
positive_regulation_of_epithelial_cell_proliferation	27	1.98238	0.818288	1.22532	2.42259	1.61784	4.00473e-06
stem_cell_differentiation	16	1.17474	0.370178	0.680735	3.17345	1.7257	5.1252e-06
establishment_or_maintenance_of_cell_polarity	22	1.61527	0.610469	0.816882	2.64595	1.97736	5.24544e-06
inactivation_of_MAPK_activity	10	0.734214	0.168853	0.272294	4.34824	2.6964	5.51431e-06
regulation_of_BMP_signaling_pathway	17	1.24816	0.415638	0.748809	3.00301	1.66687	6.84516e-06
establishment_of_cell_polarity	14	1.0279	0.305234	0.408441	3.36758	2.51664	7.27649e-06
regulation_of_cell_shape	24	1.76211	0.714378	0.680735	2.46664	2.58855	8.53573e-06
platelet_activation	37	2.71659	1.33784	1.63376	2.03059	1.66278	1.01243e-05
regulation_of_Ras_GTPase_activity	33	2.42291	1.1495	1.49762	2.10779	1.61784	1.20144e-05
lactation	12	0.881057	0.246785	0.204221	3.57014	4.31424	1.26196e-05
cardiac_cell_development	10	0.734214	0.181842	0.136147	4.03765	5.3928	1.29801e-05
positive_regulation_of_actin_filament_bundle_assembly	11	0.807636	0.214314	0.0680735	3.76848	11.8642	1.33371e-05
regulation_of_pathwayrestricted_SMAD_protein_phosphorylation	11	0.807636	0.214314	0.476515	3.76848	1.69488	1.33371e-05
regulation_of_organelle_organization	83	6.09398	3.89012	3.74404	1.56653	1.62765	1.36739e-05
peptidyltyrosine_modification	20	1.46843	0.558514	0.612662	2.62917	2.3968	1.37694e-05
odontogenesis	21	1.54185	0.603975	0.953029	2.55284	1.61784	1.49027e-05
positive_regulation_of_Rho_GTPase_activity	17	1.24816	0.441616	0.204221	2.82636	6.11185	1.72046e-05
regulation_of_cellular_catabolic_process	72	5.28634	3.28614	3.3356	1.60868	1.58482	1.91792e-05
positive_regulation_of_stress_fiber_assembly	10	0.734214	0.188336	0.0680735	3.89843	10.7856	1.92468e-05
regulation_of_cellsubstrate_junction_assembly	10	0.734214	0.188336	0.340368	3.89843	2.15712	1.92468e-05
regulation_of_focal_adhesion_assembly	10	0.734214	0.188336	0.340368	3.89843	2.15712	1.92468e-05
response_to_estrogen_stimulus	27	1.98238	0.889726	0.884956	2.22808	2.24009	2.12997e-05
blood_vessel_morphogenesis	17	1.24816	0.44811	0.544588	2.7854	2.29194	2.13741e-05
blood_vessel_development	19	1.39501	0.532537	0.612662	2.61955	2.27696	2.23306e-05
regulation_of_protein_kinase_B_signaling_cascade	21	1.54185	0.623458	0.884956	2.47306	1.74229	2.53817e-05
mesoderm_formation	11	0.807636	0.227302	0.408441	3.55314	1.97736	2.6544e-05
formation_of_primary_germ_layer	13	0.954479	0.29874	0.476515	3.19501	2.00304	2.6853e-05
regulation_of_cytoskeleton_organization	47	3.45081	1.92882	2.04221	1.78908	1.68975	3.03684e-05
peptidyltyrosine_phosphorylation	19	1.39501	0.545525	0.612662	2.55718	2.27696	3.25374e-05
vasculogenesis	16	1.17474	0.422133	0.340368	2.78288	3.4514	3.47012e-05
muscle_cell_differentiation	23	1.68869	0.727367	1.0211	2.32165	1.65379	3.61791e-05
embryonic_hindlimb_morphogenesis	10	0.734214	0.201325	0.340368	3.64691	2.15712	3.99068e-05
negative_regulation_of_cellular_response_to_growth_factor_stimulus	20	1.46843	0.59748	0.476515	2.4577	3.0816	4.09761e-05
regulation_of_response_to_external_stimulus	63	4.62555	2.84453	2.99523	1.62612	1.5443	4.19182e-05
wound_healing	16	1.17474	0.435121	0.476515	2.6998	2.46528	5.28464e-05
skeletal_muscle_cell_differentiation	13	0.954479	0.318223	0.408441	2.9994	2.33688	5.87317e-05
transmembrane_receptor_protein_serinethreonine_kinase_signaling_pathway	31	2.27606	1.13651	1.08918	2.00268	2.08971	5.88842e-05
regulation_of_biomineral_tissue_development	16	1.17474	0.441616	0.476515	2.6601	2.46528	6.47269e-05
regulation_of_bone_mineralization	15	1.10132	0.40265	0.476515	2.73519	2.3112	6.98389e-05
negative_regulation_of_muscle_cell_differentiation	10	0.734214	0.214314	0.476515	3.42589	1.5408	7.72975e-05
integrinmediated_signaling_pathway	17	1.24816	0.493571	0.544588	2.52885	2.29194	8.56229e-05
negative_regulation_of_cellular_protein_metabolic_process	64	4.69897	2.9874	2.58679	1.57293	1.81652	0.000101386
regulation_of_cardiac_muscle_tissue_growth	10	0.734214	0.220808	0.408441	3.32513	1.7976	0.000105198
response_to_oxygen_levels	38	2.79001	1.53916	1.63376	1.81269	1.70772	0.000110347
hindlimb_morphogenesis	11	0.807636	0.259774	0.476515	3.10899	1.69488	0.000117198
actomyosin_structure_organization	13	0.954479	0.337706	0.408441	2.82636	2.33688	0.000119594
body_fluid_secretion	15	1.10132	0.422133	0.408441	2.60895	2.6964	0.000128477
positive_regulation_of_binding	17	1.24816	0.513054	0.544588	2.43281	2.29194	0.000145788
regulation_of_endothelial_cell_migration	17	1.24816	0.513054	0.816882	2.43281	1.52796	0.000145788
regulation_of_osteoblast_differentiation	20	1.46843	0.649435	0.884956	2.26109	1.65932	0.000147358
response_to_decreased_oxygen_levels	36	2.64317	1.45473	1.63376	1.81694	1.61784	0.000151262
regulation_of_defense_response	64	4.69897	3.03286	2.38257	1.54935	1.97223	0.000157861
regulation_of_heart_contraction	24	1.76211	0.844265	1.08918	2.08716	1.61784	0.00016143
regulation_of_B_cell_activation	18	1.32159	0.565008	0.816882	2.33906	1.61784	0.000175131
negative_regulation_of_protein_metabolic_process	70	5.1395	3.40304	2.92716	1.51027	1.7558	0.000183291
positive_regulation_of_canonical_Wnt_receptor_signaling_pathway	13	0.954479	0.350695	0.340368	2.72168	2.80426	0.000185529
embryo_implantation	10	0.734214	0.233797	0.136147	3.1404	5.3928	0.000187278
regulation_of_bone_remodeling	10	0.734214	0.233797	0.340368	3.1404	2.15712	0.000187278
termination_of_signal_transduction	11	0.807636	0.272763	0.476515	2.96095	1.69488	0.000196462
positive_regulation_of_endocytosis	16	1.17474	0.480582	0.544588	2.44442	2.15712	0.000198694
response_to_vitamin	14	1.0279	0.396155	0.408441	2.59469	2.51664	0.000209496
epidermis_development	21	1.54185	0.714378	0.612662	2.15831	2.51664	0.000218238
secretion_by_tissue	13	0.954479	0.357189	0.408441	2.67219	2.33688	0.000228875
MAPK_cascade	27	1.98238	1.01312	1.15725	1.95671	1.71301	0.000230071
cellsubstrate_adhesion	22	1.61527	0.766333	0.408441	2.10779	3.95472	0.000236329
endothelial_cell_migration	12	0.881057	0.318223	0.476515	2.76868	1.84896	0.000243807
response_to_hypoxia	35	2.56975	1.43525	1.56569	1.79045	1.64129	0.000244398
regulation_of_chondrocyte_differentiation	10	0.734214	0.240291	0.476515	3.05552	1.5408	0.000245409
phagocytosis	11	0.807636	0.279257	0.136147	2.89209	5.93209	0.000250812
establishment_of_protein_localization_to_plasma_membrane	11	0.807636	0.279257	0.408441	2.89209	1.97736	0.000250812
epidermal_growth_factor_receptor_signaling_pathway	31	2.27606	1.22743	1.08918	1.85433	2.08971	0.000260563
positive_regulation_of_protein_kinase_B_signaling_cascade	15	1.10132	0.44811	0.612662	2.4577	1.7976	0.0002706
fat_cell_differentiation	18	1.32159	0.584491	0.748809	2.26109	1.76492	0.000278892
ERBB_signaling_pathway	31	2.27606	1.23393	1.08918	1.84457	2.08971	0.000287354
response_to_nutrient	24	1.76211	0.876737	1.0211	2.00985	1.7257	0.000297516
tissue_remodeling	15	1.10132	0.454604	0.612662	2.42259	1.7976	0.000322413
epidermal_cell_differentiation	16	1.17474	0.500065	0.476515	2.34918	2.46528	0.000329523
positive_regulation_of_osteoblast_differentiation	13	0.954479	0.370178	0.544588	2.57843	1.75266	0.000342156
transforming_growth_factor_beta_receptor_signaling_pathway	22	1.61527	0.792311	0.612662	2.03868	2.63648	0.000391457
regulation_of_chemotaxis	20	1.46843	0.694895	0.884956	2.11317	1.65932	0.00039332
positive_regulation_of_defense_response	36	2.64317	1.52617	1.2934	1.7319	2.04359	0.000400647
collagen_fibril_organization	10	0.734214	0.25328	0.340368	2.89883	2.15712	0.000407992
termination_of_Gprotein_coupled_receptor_signaling_pathway	10	0.734214	0.25328	0.408441	2.89883	1.7976	0.000407992
regulation_of_endocytosis	23	1.68869	0.85076	0.953029	1.98492	1.77192	0.000458776
activation_of_innate_immune_response	25	1.83554	0.954669	0.748809	1.92269	2.45127	0.0004789
negative_regulation_of_Gprotein_coupled_receptor_protein_signaling_pathway	13	0.954479	0.383167	0.544588	2.49103	1.75266	0.00050027
regulation_of_binding	30	2.20264	1.22094	1.22532	1.80406	1.7976	0.000516478
positive_regulation_of_ossification	10	0.734214	0.259774	0.408441	2.82636	1.7976	0.000518294
regulation_of_epithelial_to_mesenchymal_transition	10	0.734214	0.259774	0.408441	2.82636	1.7976	0.000518294
innate_immune_responseactivating_signal_transduction	24	1.76211	0.909209	0.748809	1.93807	2.35322	0.000526177
canonical_Wnt_receptor_signaling_pathway	16	1.17474	0.519548	0.680735	2.26109	1.7257	0.000529116
extracellular_matrix_disassembly	16	1.17474	0.519548	0.748809	2.26109	1.56882	0.000529116
regulation_of_innate_immune_response	36	2.64317	1.55215	0.953029	1.70291	2.77344	0.000557445
negative_regulation_of_organelle_organization	30	2.20264	1.22743	1.22532	1.79451	1.7976	0.000566689
positive_regulation_of_phosphatidylinositol_3kinase_cascade	11	0.807636	0.305234	0.272294	2.64595	2.96604	0.000613432
regulation_of_heart_rate	14	1.0279	0.435121	0.476515	2.36233	2.15712	0.000620456
positive_regulation_of_innate_immune_response	28	2.0558	1.13002	0.884956	1.81927	2.32305	0.000645007
regulation_of_mesenchymal_cell_proliferation	10	0.734214	0.266268	0.204221	2.75742	3.5952	0.000652425
regulation_of_wound_healing	17	1.24816	0.577997	0.544588	2.15946	2.29194	0.000687749
epithelial_cell_migration	13	0.954479	0.396155	0.612662	2.40935	1.55792	0.000716612
regulation_of_phagocytosis	10	0.734214	0.272763	0.204221	2.69177	3.5952	0.000814218
forelimb_morphogenesis	10	0.734214	0.272763	0.340368	2.69177	2.15712	0.000814218
striated_muscle_cell_development	12	0.881057	0.357189	0.476515	2.46664	1.84896	0.000817755
regulation_of_endothelial_cell_proliferation	15	1.10132	0.493571	0.544588	2.23134	2.0223	0.000849647
pattern_recognition_receptor_signaling_pathway	23	1.68869	0.889726	0.748809	1.89799	2.25517	0.000892736
positive_regulation_of_behavior	17	1.24816	0.590986	0.748809	2.112	1.66687	0.000904917
positive_regulation_of_cytoskeleton_organization	20	1.46843	0.740356	0.476515	1.98341	3.0816	0.000940903
positive_regulation_of_immune_effector_process	20	1.46843	0.740356	0.953029	1.98341	1.5408	0.000940903
response_to_estradiol_stimulus	15	1.10132	0.500065	0.680735	2.20236	1.61784	0.000986073

## Sheet: WikiPathways
S6 Table. Gene enrichment analyses in SF268 cells. Wiki pathway analyses. Enrichment and associated hypergeometric P-values of YAP1/TEAD1 occupied genes were calculated in each class compared to all genes.
PATHWAY	NUMBER_OF_GENES	PERCENT_OF_GENES	PERCENT_IN_GO_CATEGORY	PERCENT_CONTROL	FOLD_CHANGE_GO_CATEGORY	FOLD_CHANGE_CONTROL	P-VALUE_GO_CATEGORY
Focal_Adhesion	49	11.1617	4.61655	5.95533	2.41777	1.87424	3.26884e-10
TGF_beta_Signaling_Pathway	26	5.92255	2.87588	2.23325	2.05939	2.65199	7.8669e-05
Muscle_cell_TarBase	56	12.7563	8.2997	9.18114	1.53696	1.3894	0.000249939
Wnt_Signaling_Pathway	17	3.87244	1.71544	2.48139	2.2574	1.56059	0.000289015
Alpha_6_Beta_4_signaling_pathway	10	2.2779	0.782038	0.496278	2.91278	4.58998	0.000291242
B_Cell_Receptor_Signaling_Pathway	21	4.7836	2.32089	2.48139	2.06111	1.92779	0.00031213
Senescence_and_Autophagy	21	4.7836	2.4218	1.48883	1.97523	3.21298	0.000589497
Epithelium_TarBase	47	10.7062	6.91221	6.45161	1.54888	1.65945	0.000614915
IL-4_signaling_pathway	13	2.96128	1.28658	0.992556	2.30167	2.98349	0.000916143
